# Supplementary material for: A spatiotemporal style transfer algorithm for dynamic visual stimulus generation
Source: Nat Comput Sci. 2024 Dec 20;5(2):155–69. doi: 10.1038/s43588-024-00746-w (PMC11860245; doi:10.1038/s43588-024-00746-w)
Supplement: Supplementary file 4 — Dataset for the human psychophysical experiments. [file 43588_2024_746_MOESM4_ESM.json]

{
    "video_captioning_task": [
        {
            "id": 374540,
            "age": 30,
            "gender": "Fe",
            "data": {
                "cond": [
                    "stst",
                    "stst",
                    "stst",
                    "stps",
                    "stps",
                    "stps",
                    "ori",
                    "ori",
                    "ori"
                ],
                "stim": [
                    "human",
                    "animation",
                    "animal",
                    "animation",
                    "animal",
                    "human",
                    "animation",
                    "human",
                    "animal"
                ],
                "resp": [
                    "abstract dynamic patterns of blue colors",
                    "changing green colors with diamond shaped frame",
                    "water from the top",
                    "the combination of green red yellow colors",
                    "diagonally changing patterns of green and yellow colors",
                    "blue and red flames with darker background",
                    "game playing",
                    "music video scene of one girl with hat singing",
                    "one turtle is trying to change the direction in the water tank"
                ]
            }
        },
        {
            "id": 950714,
            "age": 33,
            "gender": "Fe",
            "data": {
                "cond": [
                    "stst",
                    "stst",
                    "stst",
                    "stps",
                    "stps",
                    "stps",
                    "ori",
                    "ori",
                    "ori"
                ],
                "stim": [
                    "animal",
                    "animation",
                    "human",
                    "animal",
                    "human",
                    "animation",
                    "animal",
                    "human",
                    "animation"
                ],
                "resp": [
                    "mix of green shades moving",
                    "some different textured and coloured objects",
                    "a distorted image of a persons head",
                    "greeny blue pixels",
                    "some pale patches on a blueish background",
                    "yellow patches overlaying a green background with some motion",
                    "a turtle swimming in water",
                    "a woman in a black hat dancing and singing",
                    "crash bandicoot jumping in a game"
                ]
            }
        },
        {
            "id": 731994,
            "age": 27,
            "gender": "Ma",
            "data": {
                "cond": [
                    "stps",
                    "stps",
                    "stps",
                    "stst",
                    "stst",
                    "stst",
                    "ori",
                    "ori",
                    "ori"
                ],
                "stim": [
                    "animation",
                    "human",
                    "animal",
                    "animal",
                    "human",
                    "animation",
                    "human",
                    "animation",
                    "animal"
                ],
                "resp": [
                    "autumn leaves in the wind",
                    "shades on a red background",
                    "chlorophyll under a microscope",
                    "green veil moving",
                    "face hidden by a blue cloth",
                    "indian carpet",
                    "singer with a hat",
                    "computer video game",
                    "turtle in water with algae"
                ]
            }
        },
        {
            "id": 598658,
            "age": 35,
            "gender": "Fe",
            "data": {
                "cond": [
                    "stps",
                    "stps",
                    "stps",
                    "stst",
                    "stst",
                    "stst",
                    "ori",
                    "ori",
                    "ori"
                ],
                "stim": [
                    "animal",
                    "animation",
                    "human",
                    "animal",
                    "animation",
                    "human",
                    "animation",
                    "animal",
                    "human"
                ],
                "resp": [
                    "yellow stains in top right and similar colors",
                    "lightning black and orange spots",
                    "dark lights as seen behind a curtain",
                    "yellow and turquoise green bubbles moving",
                    "van Gogh's painting moving with black and yellow colors",
                    "blue waves with white stains",
                    "a famous videogame",
                    "a turtle moving and stretching the neck",
                    "a girl singing while touching her hat"
                ]
            }
        },
        {
            "id": 156019,
            "age": 28,
            "gender": "Ma",
            "data": {
                "cond": [
                    "stps",
                    "stps",
                    "stps",
                    "stst",
                    "stst",
                    "stst",
                    "ori",
                    "ori",
                    "ori"
                ],
                "stim": [
                    "animation",
                    "human",
                    "animal",
                    "human",
                    "animation",
                    "animal",
                    "animal",
                    "animation",
                    "human"
                ],
                "resp": [
                    "a red yellow and green pattern that moves in spaces and seems to contain a sort of network",
                    "some blueish and reddish lights on a dark blue background that change in shape over time",
                    "a green and turquoise patterns with black spots that seems to oscillate slightly",
                    "a skin colored series of vertically elongated patches is moving rightward on top of a dark blue background",
                    "some green and orange patterns that seem like triangles or polygons are moving unevenly downwards as if melting",
                    "a turquoise pattern is moving along in an unspecific direction with some three dimensional effect discernible",
                    "a video of something that looks like a turtle but with an unusually long and flexible neck moving through turquoise water with water plants",
                    "a scene from a video game with a red character jumping and objects moving quickly",
                    "a female person with a hat is dancing and seems to be singing in a modern style"
                ]
            }
        },
        {
            "id": 155995,
            "age": 30,
            "gender": "Fe",
            "data": {
                "cond": [
                    "stst",
                    "stst",
                    "stst",
                    "stps",
                    "stps",
                    "stps",
                    "ori",
                    "ori",
                    "ori"
                ],
                "stim": [
                    "animal",
                    "animation",
                    "human",
                    "animation",
                    "human",
                    "animal",
                    "human",
                    "animal",
                    "animation"
                ],
                "resp": [
                    "green waves moving",
                    "different colours looking like food moving in a wave like pattern",
                    "dark and bright colours moving like a shade across a face",
                    "green and orange yellow colours looking like you have no reception with a tv screen",
                    "dark and bright patterns switching and moving back and forth in a fast way",
                    "green moving patterns kind of like underwater in a dark lake",
                    "an asian looking woman singing and dancing she wears a hat and moves her fingers across the hat while moving her eyes from looking towards you to looking to her right side",
                    "an underwater turtle swimming in a tank or lake water is soft green with soft light she moves her head from her left side to her right side her legs move ",
                    "an animated computer game the setting seems to be in a jungle like environment looks like jump and run the character is small with red hair and jumps up an obstacle other obstacles are moving in the background"
                ]
            }
        },
        {
            "id": 58084,
            "age": 32,
            "gender": "Ma",
            "data": {
                "cond": [
                    "stps",
                    "stps",
                    "stps",
                    "stst",
                    "stst",
                    "stst",
                    "ori",
                    "ori",
                    "ori"
                ],
                "stim": [
                    "animation",
                    "human",
                    "animal",
                    "human",
                    "animal",
                    "animation",
                    "animation",
                    "human",
                    "animal"
                ],
                "resp": [
                    "i did not understand it",
                    "looks like light and shadows",
                    "there was a scattering of green colors",
                    "this looks like a bad ai generated people",
                    "it looked like algae",
                    "this was some indian generated ai",
                    "this is from crash bandicot first levels",
                    "sexy lady",
                    "a nice turtle swimming in a pond"
                ]
            }
        },
        {
            "id": 866176,
            "age": 32,
            "gender": "Ma",
            "data": {
                "cond": [
                    "stps",
                    "stps",
                    "stps",
                    "stst",
                    "stst",
                    "stst",
                    "ori",
                    "ori",
                    "ori"
                ],
                "stim": [
                    "human",
                    "animation",
                    "animal",
                    "human",
                    "animal",
                    "animation",
                    "human",
                    "animation",
                    "animal"
                ],
                "resp": [
                    "blue backgroung with merging clear spot",
                    "yellow scattered pattern with red dots",
                    "a sort of green fog waving",
                    "blue wave on pink patch",
                    "opaque green environment",
                    "caleidoscopic patterns",
                    "kpop female singer",
                    "crash bandicot jumping boxes",
                    "turtle swimming among algae"
                ]
            }
        },
        {
            "id": 601115,
            "age": 28,
            "gender": "Fe",
            "data": {
                "cond": [
                    "stst",
                    "stst",
                    "stst",
                    "stps",
                    "stps",
                    "stps",
                    "ori",
                    "ori",
                    "ori"
                ],
                "stim": [
                    "human",
                    "animal",
                    "animation",
                    "animation",
                    "human",
                    "animal",
                    "animation",
                    "human",
                    "animal"
                ],
                "resp": [
                    "there is movement and some blue areas on the bottom right there is a blurred face",
                    "it is shades of green moving in an abstract way",
                    "short and blurred video with lots of yellow and it looks like a photo",
                    "looks like an old tv received no signal but yellow and blue instead of black and white",
                    "blurry and little bit movement looks like an abstract painting or video background",
                    "looks like a malfunctioning camera video with horizontal stripes and blurry but mostly green",
                    "a short scene from a video game where the figure jumps and collects coins",
                    "a short scene from a woman singing and performing she is waring a black hat and red lipstick",
                    "a short clip of a turtle in the water with some plants"
                ]
            }
        },
        {
            "id": 708073,
            "age": 25,
            "gender": "Ma",
            "data": {
                "cond": [
                    "stps",
                    "stps",
                    "stps",
                    "stst",
                    "stst",
                    "stst",
                    "ori",
                    "ori",
                    "ori"
                ],
                "stim": [
                    "animation",
                    "human",
                    "animal",
                    "animal",
                    "human",
                    "animation",
                    "human",
                    "animal",
                    "animation"
                ],
                "resp": [
                    "i saw different wavering colours especially red green and yellow without any order",
                    "two bright lighted columns separated by blue colour",
                    "different shades of green going from dark green to light green from the left to the right",
                    "the moving colours were in more order than before and were also moving",
                    "much movement in that video the colours were shiny and moving fast",
                    "very fast movement without any certain order in the end it looked as if the video is feeezing",
                    "video of a woman wearing a hat singing and or dancing and looking to her right side",
                    "a sea turtle swimming in the water it has a very long neck on the ground there are several water plants",
                    "short video of a video game it looked like a red fox jumping and spinning with some obstacles in his way"
                ]
            }
        },
        {
            "id": 20584,
            "age": 36,
            "gender": "Ma",
            "data": {
                "cond": [
                    "stst",
                    "stst",
                    "stst",
                    "stps",
                    "stps",
                    "stps",
                    "ori",
                    "ori",
                    "ori"
                ],
                "stim": [
                    "animation",
                    "animal",
                    "human",
                    "animation",
                    "animal",
                    "human",
                    "animation",
                    "human",
                    "animal"
                ],
                "resp": [
                    "psychedelic video like being on LSD or mushrooms the video has parts of spaghetti and spinachs",
                    "psychedelic video like you would look at a fish pond while being high",
                    "difficult to describe it like a curtain that moves while you have a totally blurred vision",
                    "difficult to describe this",
                    "a green carpet",
                    "it is a moving blueish carpet with Rorschach elements",
                    "a video of some random video game for kids some jumping fox",
                    "asian pop model with a hat singing and making an erotic expression",
                    "a sea turtle"
                ]
            }
        },
        {
            "id": 969910,
            "age": 32,
            "gender": "Ma",
            "data": {
                "cond": [
                    "stst",
                    "stst",
                    "stst",
                    "stps",
                    "stps",
                    "stps",
                    "ori",
                    "ori",
                    "ori"
                ],
                "stim": [
                    "animal",
                    "animation",
                    "human",
                    "animation",
                    "animal",
                    "human",
                    "animation",
                    "human",
                    "animal"
                ],
                "resp": [
                    "a video about green stuff",
                    "cotton flipping",
                    "dark background and a strange face",
                    "horror movie during the day",
                    "greenish flickering video",
                    "light flickering on the ocean",
                    "simple game i dont play",
                    "wow its a kkop",
                    "a deep ocean video"
                ]
            }
        },
        {
            "id": 832443,
            "age": 26,
            "gender": "Fe",
            "data": {
                "cond": [
                    "stst",
                    "stst",
                    "stst",
                    "stps",
                    "stps",
                    "stps",
                    "ori",
                    "ori",
                    "ori"
                ],
                "stim": [
                    "animal",
                    "animation",
                    "human",
                    "animal",
                    "animation",
                    "human",
                    "animation",
                    "animal",
                    "human"
                ],
                "resp": [
                    "green abstract thing ",
                    "abstract thing colorful",
                    "moving abstract dark",
                    "noisy video dark blue",
                    "noisy pattern red and blue",
                    "noisy pattern abstract travelling waves",
                    "video game crash bandicoot",
                    "turtle swimming in water few small orange fishes",
                    "jenny from blackpink singing"
                ]
            }
        },
        {
            "id": 212339,
            "age": 32,
            "gender": "Ma",
            "data": {
                "cond": [
                    "stps",
                    "stps",
                    "stps",
                    "stst",
                    "stst",
                    "stst",
                    "ori",
                    "ori",
                    "ori"
                ],
                "stim": [
                    "animation",
                    "human",
                    "animal",
                    "animation",
                    "human",
                    "animal",
                    "animal",
                    "human",
                    "animation"
                ],
                "resp": [
                    "flickering video with colorful patterns",
                    "fickering and waving video with a brown stain in the middle",
                    "green background and strange flickering",
                    "smooth patterns with lots of colors",
                    "slow motion of strange things black and brown",
                    "slow green stuff moving down and then up",
                    "turtle moving in water",
                    "girl dancing and touching the hat",
                    "videogame playing with the character jumping"
                ]
            }
        }
    ],
    "2AFC_perc_sim_task": [
        {
            "id": 181825,
            "age": 30,
            "gender": "Fe",
            "data": {
                "ref": [
                    "animation",
                    "animal",
                    "human",
                    "human",
                    "animal",
                    "human",
                    "animal",
                    "animation",
                    "animation",
                    "human",
                    "human",
                    "animation",
                    "animal",
                    "human",
                    "human",
                    "animal",
                    "human",
                    "animal",
                    "animation",
                    "animal",
                    "animal",
                    "animation",
                    "animation",
                    "human",
                    "animal",
                    "animal",
                    "human",
                    "animation",
                    "animation",
                    "animation"
                ],
                "cond": [
                    "ststA_stpsB",
                    "ststA_stpsB",
                    "ststA_stpsA",
                    "ststA_ststB",
                    "stpsA_stpsB",
                    "stpsA_ststB",
                    "stpsA_ststB",
                    "stpsA_ststB",
                    "ststA_stpsB",
                    "stpsA_ststB",
                    "ststA_ststB",
                    "ststA_ststB",
                    "stpsA_ststB",
                    "stpsA_stpsB",
                    "ststA_stpsB",
                    "ststA_stpsA",
                    "ststA_stpsB",
                    "ststA_stpsB",
                    "stpsA_stpsB",
                    "ststA_stpsA",
                    "ststA_ststB",
                    "ststA_stpsA",
                    "stpsA_ststB",
                    "stpsA_stpsB",
                    "ststA_ststB",
                    "stpsA_stpsB",
                    "ststA_stpsA",
                    "stpsA_stpsB",
                    "ststA_stpsA",
                    "ststA_ststB"
                ],
                "resp": [
                    "ststA",
                    "ststA",
                    "ststA",
                    "ststA",
                    "stpsA",
                    "stpsA",
                    "stpsA",
                    "stpsA",
                    "ststA",
                    "stpsA",
                    "ststA",
                    "ststA",
                    "stpsA",
                    "stpsA",
                    "ststA",
                    "ststA",
                    "ststA",
                    "ststA",
                    "stpsA",
                    "ststA",
                    "ststA",
                    "ststA",
                    "stpsA",
                    "stpsA",
                    "ststA",
                    "stpsA",
                    "ststA",
                    "stpsA",
                    "ststA",
                    "ststA"
                ]
            }
        },
        {
            "id": 183405,
            "age": 33,
            "gender": "Fe",
            "data": {
                "ref": [
                    "animation",
                    "animal",
                    "human",
                    "human",
                    "animal",
                    "animation",
                    "human",
                    "animation",
                    "human",
                    "animal",
                    "animal",
                    "animation",
                    "animation",
                    "animal",
                    "human",
                    "animation",
                    "animation",
                    "animal",
                    "animal",
                    "human",
                    "human",
                    "animal",
                    "animal",
                    "human",
                    "animal",
                    "human",
                    "human",
                    "animation",
                    "animation",
                    "animation"
                ],
                "cond": [
                    "ststA_stpsB",
                    "stpsA_ststB",
                    "ststA_ststB",
                    "stpsA_ststB",
                    "stpsA_stpsB",
                    "stpsA_ststB",
                    "ststA_stpsA",
                    "ststA_ststB",
                    "ststA_stpsA",
                    "ststA_stpsA",
                    "stpsA_stpsB",
                    "stpsA_stpsB",
                    "ststA_stpsA",
                    "ststA_ststB",
                    "stpsA_ststB",
                    "ststA_stpsA",
                    "ststA_ststB",
                    "stpsA_ststB",
                    "ststA_ststB",
                    "stpsA_stpsB",
                    "stpsA_stpsB",
                    "ststA_stpsB",
                    "ststA_stpsA",
                    "ststA_ststB",
                    "ststA_stpsB",
                    "ststA_stpsB",
                    "ststA_stpsB",
                    "stpsA_stpsB",
                    "stpsA_ststB",
                    "ststA_stpsB"
                ],
                "resp": [
                    "ststA",
                    "stpsA",
                    "ststA",
                    "stpsA",
                    "stpsA",
                    "stpsA",
                    "ststA",
                    "ststA",
                    "ststA",
                    "ststA",
                    "stpsA",
                    "stpsA",
                    "ststA",
                    "ststA",
                    "stpsA",
                    "ststA",
                    "ststA",
                    "stpsA",
                    "ststA",
                    "stpsA",
                    "stpsA",
                    "ststA",
                    "ststA",
                    "ststA",
                    "ststA",
                    "ststA",
                    "ststA",
                    "stpsA",
                    "stpsA",
                    "ststA"
                ]
            }
        },
        {
            "id": 304242,
            "age": 27,
            "gender": "Ma",
            "data": {
                "ref": [
                    "animation",
                    "animation",
                    "animation",
                    "animal",
                    "human",
                    "animal",
                    "human",
                    "animation",
                    "animal",
                    "animal",
                    "animal",
                    "animation",
                    "animal",
                    "animation",
                    "animal",
                    "human",
                    "human",
                    "animal",
                    "animation",
                    "animal",
                    "animation",
                    "human",
                    "animation",
                    "human",
                    "human",
                    "human",
                    "animation",
                    "human",
                    "human",
                    "animal"
                ],
                "cond": [
                    "stpsA_ststB",
                    "stpsA_stpsB",
                    "ststA_stpsA",
                    "stpsA_stpsB",
                    "ststA_stpsA",
                    "ststA_ststB",
                    "ststA_ststB",
                    "stpsA_ststB",
                    "ststA_stpsB",
                    "stpsA_stpsB",
                    "ststA_stpsB",
                    "ststA_stpsB",
                    "ststA_stpsA",
                    "stpsA_stpsB",
                    "stpsA_ststB",
                    "stpsA_stpsB",
                    "stpsA_ststB",
                    "ststA_stpsA",
                    "ststA_ststB",
                    "stpsA_ststB",
                    "ststA_stpsA",
                    "ststA_stpsB",
                    "ststA_stpsB",
                    "ststA_stpsB",
                    "stpsA_stpsB",
                    "stpsA_ststB",
                    "ststA_ststB",
                    "ststA_stpsA",
                    "ststA_ststB",
                    "ststA_ststB"
                ],
                "resp": [
                    "stpsA",
                    "stpsA",
                    "ststA",
                    "stpsA",
                    "ststA",
                    "ststA",
                    "ststA",
                    "stpsA",
                    "ststA",
                    "stpsA",
                    "ststA",
                    "ststA",
                    "ststA",
                    "stpsA",
                    "stpsA",
                    "stpsA",
                    "stpsA",
                    "ststA",
                    "ststA",
                    "stpsA",
                    "ststA",
                    "ststA",
                    "stpsB",
                    "ststA",
                    "stpsB",
                    "stpsA",
                    "ststA",
                    "ststA",
                    "ststA",
                    "ststA"
                ]
            }
        },
        {
            "id": 524756,
            "age": 35,
            "gender": "Fe",
            "data": {
                "ref": [
                    "human",
                    "animal",
                    "animation",
                    "animation",
                    "human",
                    "animation",
                    "human",
                    "animation",
                    "animal",
                    "animal",
                    "human",
                    "human",
                    "human",
                    "animal",
                    "animation",
                    "animal",
                    "animation",
                    "animation",
                    "human",
                    "human",
                    "animal",
                    "human",
                    "animal",
                    "animation",
                    "animal",
                    "animation",
                    "animation",
                    "animal",
                    "human",
                    "animal"
                ],
                "cond": [
                    "ststA_ststB",
                    "ststA_stpsA",
                    "ststA_ststB",
                    "stpsA_stpsB",
                    "ststA_stpsA",
                    "stpsA_ststB",
                    "stpsA_stpsB",
                    "ststA_stpsB",
                    "ststA_stpsA",
                    "stpsA_stpsB",
                    "stpsA_stpsB",
                    "stpsA_ststB",
                    "stpsA_ststB",
                    "stpsA_stpsB",
                    "ststA_stpsB",
                    "ststA_ststB",
                    "stpsA_ststB",
                    "ststA_ststB",
                    "ststA_stpsB",
                    "ststA_stpsA",
                    "stpsA_ststB",
                    "ststA_ststB",
                    "ststA_ststB",
                    "stpsA_stpsB",
                    "stpsA_ststB",
                    "ststA_stpsA",
                    "ststA_stpsA",
                    "ststA_stpsB",
                    "ststA_stpsB",
                    "ststA_stpsB"
                ],
                "resp": [
                    "ststA",
                    "ststA",
                    "ststA",
                    "stpsA",
                    "ststA",
                    "stpsA",
                    "stpsA",
                    "ststA",
                    "ststA",
                    "stpsA",
                    "stpsA",
                    "stpsA",
                    "stpsA",
                    "stpsA",
                    "ststA",
                    "ststA",
                    "stpsA",
                    "ststA",
                    "ststA",
                    "stpsA",
                    "stpsA",
                    "ststA",
                    "ststA",
                    "stpsA",
                    "stpsA",
                    "ststA",
                    "ststA",
                    "ststA",
                    "ststA",
                    "ststA"
                ]
            }
        },
        {
            "id": 431945,
            "age": 28,
            "gender": "Ma",
            "data": {
                "ref": [
                    "animal",
                    "human",
                    "human",
                    "animal",
                    "animation",
                    "animal",
                    "animation",
                    "animation",
                    "animation",
                    "animation",
                    "human",
                    "human",
                    "human",
                    "human",
                    "animal",
                    "animal",
                    "human",
                    "animation",
                    "human",
                    "animal",
                    "human",
                    "animal",
                    "animal",
                    "human",
                    "animation",
                    "animal",
                    "animal",
                    "animation",
                    "animation",
                    "animation"
                ],
                "cond": [
                    "ststA_stpsA",
                    "stpsA_stpsB",
                    "ststA_stpsB",
                    "stpsA_stpsB",
                    "ststA_stpsA",
                    "stpsA_ststB",
                    "ststA_stpsB",
                    "ststA_ststB",
                    "ststA_stpsA",
                    "stpsA_ststB",
                    "ststA_ststB",
                    "stpsA_stpsB",
                    "stpsA_ststB",
                    "stpsA_ststB",
                    "stpsA_ststB",
                    "ststA_stpsA",
                    "ststA_ststB",
                    "stpsA_ststB",
                    "ststA_stpsB",
                    "ststA_ststB",
                    "ststA_stpsA",
                    "ststA_ststB",
                    "stpsA_stpsB",
                    "ststA_stpsA",
                    "ststA_stpsB",
                    "ststA_stpsB",
                    "ststA_stpsB",
                    "stpsA_stpsB",
                    "ststA_ststB",
                    "stpsA_stpsB"
                ],
                "resp": [
                    "ststA",
                    "stpsA",
                    "ststA",
                    "stpsA",
                    "ststA",
                    "stpsA",
                    "ststA",
                    "ststA",
                    "ststA",
                    "stpsA",
                    "ststA",
                    "stpsA",
                    "stpsA",
                    "stpsA",
                    "stpsA",
                    "ststA",
                    "ststA",
                    "stpsA",
                    "ststA",
                    "ststA",
                    "ststA",
                    "ststA",
                    "stpsA",
                    "ststA",
                    "ststA",
                    "ststA",
                    "ststA",
                    "stpsA",
                    "ststA",
                    "stpsA"
                ]
            }
        },
        {
            "id": 291229,
            "age": 30,
            "gender": "Fe",
            "data": {
                "ref": [
                    "human",
                    "animation",
                    "animation",
                    "animation",
                    "animal",
                    "animation",
                    "animation",
                    "human",
                    "animal",
                    "animation",
                    "human",
                    "human",
                    "human",
                    "animation",
                    "animation",
                    "animal",
                    "animation",
                    "animal",
                    "human",
                    "animal",
                    "animal",
                    "human",
                    "animal",
                    "human",
                    "animal",
                    "animal",
                    "animal",
                    "animation",
                    "human",
                    "human"
                ],
                "cond": [
                    "ststA_stpsB",
                    "ststA_stpsB",
                    "stpsA_ststB",
                    "stpsA_stpsB",
                    "ststA_stpsB",
                    "ststA_stpsA",
                    "ststA_ststB",
                    "stpsA_stpsB",
                    "ststA_stpsA",
                    "stpsA_ststB",
                    "ststA_stpsA",
                    "ststA_stpsB",
                    "ststA_ststB",
                    "stpsA_stpsB",
                    "ststA_ststB",
                    "ststA_ststB",
                    "ststA_stpsA",
                    "ststA_stpsB",
                    "ststA_stpsA",
                    "stpsA_ststB",
                    "ststA_stpsA",
                    "stpsA_ststB",
                    "stpsA_stpsB",
                    "stpsA_ststB",
                    "stpsA_stpsB",
                    "stpsA_ststB",
                    "ststA_ststB",
                    "ststA_stpsB",
                    "stpsA_stpsB",
                    "ststA_ststB"
                ],
                "resp": [
                    "ststA",
                    "ststA",
                    "ststB",
                    "stpsA",
                    "ststA",
                    "ststA",
                    "ststA",
                    "stpsA",
                    "ststA",
                    "stpsA",
                    "ststA",
                    "ststA",
                    "ststA",
                    "stpsA",
                    "ststA",
                    "ststA",
                    "ststA",
                    "ststA",
                    "ststA",
                    "stpsA",
                    "ststA",
                    "stpsA",
                    "stpsA",
                    "stpsA",
                    "stpsA",
                    "stpsA",
                    "ststA",
                    "ststA",
                    "stpsA",
                    "ststA"
                ]
            }
        },
        {
            "id": 611853,
            "age": 32,
            "gender": "Ma",
            "data": {
                "ref": [
                    "animal",
                    "animation",
                    "animation",
                    "animal",
                    "animation",
                    "human",
                    "animal",
                    "animation",
                    "animal",
                    "animation",
                    "animation",
                    "animal",
                    "human",
                    "animal",
                    "human",
                    "human",
                    "animation",
                    "animal",
                    "animal",
                    "human",
                    "animal",
                    "animation",
                    "animation",
                    "human",
                    "human",
                    "human",
                    "animation",
                    "human",
                    "human",
                    "animal"
                ],
                "cond": [
                    "ststA_ststB",
                    "ststA_stpsA",
                    "stpsA_stpsB",
                    "stpsA_ststB",
                    "stpsA_stpsB",
                    "ststA_stpsA",
                    "stpsA_stpsB",
                    "ststA_ststB",
                    "ststA_ststB",
                    "stpsA_ststB",
                    "ststA_stpsB",
                    "ststA_stpsA",
                    "stpsA_ststB",
                    "ststA_stpsB",
                    "ststA_stpsB",
                    "stpsA_stpsB",
                    "stpsA_ststB",
                    "stpsA_stpsB",
                    "ststA_stpsA",
                    "ststA_ststB",
                    "ststA_stpsB",
                    "ststA_stpsA",
                    "ststA_ststB",
                    "ststA_stpsB",
                    "ststA_ststB",
                    "stpsA_stpsB",
                    "ststA_stpsB",
                    "ststA_stpsA",
                    "stpsA_ststB",
                    "stpsA_ststB"
                ],
                "resp": [
                    "ststA",
                    "ststA",
                    "stpsA",
                    "stpsA",
                    "stpsA",
                    "ststA",
                    "stpsA",
                    "ststA",
                    "ststA",
                    "stpsA",
                    "ststA",
                    "ststA",
                    "stpsA",
                    "ststA",
                    "ststA",
                    "stpsA",
                    "stpsA",
                    "stpsA",
                    "ststA",
                    "ststA",
                    "ststA",
                    "ststA",
                    "ststA",
                    "ststA",
                    "ststA",
                    "stpsA",
                    "ststA",
                    "ststA",
                    "stpsA",
                    "stpsA"
                ]
            }
        },
        {
            "id": 139494,
            "age": 32,
            "gender": "Ma",
            "data": {
                "ref": [
                    "animation",
                    "animal",
                    "human",
                    "animation",
                    "animal",
                    "animation",
                    "animation",
                    "animation",
                    "animation",
                    "human",
                    "human",
                    "animal",
                    "human",
                    "animal",
                    "animation",
                    "human",
                    "animal",
                    "animal",
                    "animal",
                    "animation",
                    "animal",
                    "human",
                    "animal",
                    "human",
                    "human",
                    "animal",
                    "human",
                    "animation",
                    "animation",
                    "human"
                ],
                "cond": [
                    "ststA_stpsB",
                    "ststA_ststB",
                    "stpsA_ststB",
                    "ststA_stpsA",
                    "ststA_stpsB",
                    "ststA_stpsA",
                    "ststA_stpsB",
                    "stpsA_ststB",
                    "ststA_ststB",
                    "ststA_stpsA",
                    "ststA_ststB",
                    "stpsA_ststB",
                    "stpsA_ststB",
                    "ststA_stpsB",
                    "stpsA_ststB",
                    "ststA_stpsB",
                    "ststA_stpsA",
                    "ststA_ststB",
                    "stpsA_ststB",
                    "stpsA_stpsB",
                    "stpsA_stpsB",
                    "ststA_stpsA",
                    "ststA_stpsA",
                    "stpsA_stpsB",
                    "ststA_ststB",
                    "stpsA_stpsB",
                    "ststA_stpsB",
                    "stpsA_stpsB",
                    "ststA_ststB",
                    "stpsA_stpsB"
                ],
                "resp": [
                    "ststA",
                    "ststA",
                    "stpsA",
                    "ststA",
                    "ststA",
                    "ststA",
                    "ststA",
                    "stpsA",
                    "ststA",
                    "stpsA",
                    "ststA",
                    "stpsA",
                    "stpsA",
                    "ststA",
                    "stpsA",
                    "ststA",
                    "ststA",
                    "ststA",
                    "stpsA",
                    "stpsA",
                    "stpsA",
                    "ststA",
                    "ststA",
                    "stpsA",
                    "ststA",
                    "stpsA",
                    "ststA",
                    "stpsA",
                    "ststA",
                    "stpsA"
                ]
            }
        },
        {
            "id": 292145,
            "age": 28,
            "gender": "Fe",
            "data": {
                "ref": [
                    "human",
                    "human",
                    "animal",
                    "animal",
                    "animation",
                    "animal",
                    "animation",
                    "human",
                    "human",
                    "animal",
                    "animation",
                    "human",
                    "animal",
                    "animal",
                    "animation",
                    "human",
                    "animation",
                    "animation",
                    "animal",
                    "animation",
                    "animal",
                    "human",
                    "animation",
                    "human",
                    "animation",
                    "animation",
                    "human",
                    "animal",
                    "human",
                    "animal"
                ],
                "cond": [
                    "ststA_stpsA",
                    "stpsA_ststB",
                    "stpsA_stpsB",
                    "ststA_stpsB",
                    "stpsA_stpsB",
                    "ststA_stpsA",
                    "ststA_stpsA",
                    "ststA_stpsB",
                    "ststA_stpsB",
                    "stpsA_stpsB",
                    "stpsA_stpsB",
                    "ststA_ststB",
                    "stpsA_ststB",
                    "ststA_stpsB",
                    "ststA_stpsA",
                    "ststA_ststB",
                    "ststA_ststB",
                    "ststA_stpsB",
                    "ststA_ststB",
                    "stpsA_ststB",
                    "ststA_ststB",
                    "stpsA_stpsB",
                    "ststA_ststB",
                    "stpsA_stpsB",
                    "ststA_stpsB",
                    "stpsA_ststB",
                    "ststA_stpsA",
                    "ststA_stpsA",
                    "stpsA_ststB",
                    "stpsA_ststB"
                ],
                "resp": [
                    "ststA",
                    "stpsA",
                    "stpsA",
                    "ststA",
                    "stpsA",
                    "ststA",
                    "ststA",
                    "ststA",
                    "ststA",
                    "stpsA",
                    "stpsA",
                    "ststA",
                    "ststB",
                    "ststA",
                    "ststA",
                    "ststA",
                    "ststA",
                    "ststA",
                    "ststA",
                    "stpsA",
                    "ststA",
                    "stpsA",
                    "ststA",
                    "stpsA",
                    "ststA",
                    "stpsA",
                    "ststA",
                    "ststA",
                    "ststB",
                    "ststB"
                ]
            }
        },
        {
            "id": 366362,
            "age": 25,
            "gender": "Ma",
            "data": {
                "ref": [
                    "animal",
                    "animal",
                    "human",
                    "animation",
                    "animal",
                    "animal",
                    "animal",
                    "animation",
                    "animation",
                    "animation",
                    "animation",
                    "animation",
                    "animal",
                    "human",
                    "human",
                    "animal",
                    "animation",
                    "human",
                    "animal",
                    "human",
                    "animal",
                    "human",
                    "animation",
                    "human",
                    "human",
                    "human",
                    "animation",
                    "animal",
                    "human",
                    "animation"
                ],
                "cond": [
                    "ststA_stpsB",
                    "ststA_stpsB",
                    "ststA_ststB",
                    "stpsA_ststB",
                    "ststA_stpsA",
                    "stpsA_ststB",
                    "ststA_ststB",
                    "ststA_stpsA",
                    "ststA_ststB",
                    "ststA_ststB",
                    "ststA_stpsB",
                    "stpsA_stpsB",
                    "ststA_ststB",
                    "stpsA_stpsB",
                    "ststA_stpsA",
                    "stpsA_stpsB",
                    "stpsA_stpsB",
                    "ststA_stpsB",
                    "stpsA_ststB",
                    "stpsA_ststB",
                    "ststA_stpsA",
                    "ststA_stpsB",
                    "ststA_stpsA",
                    "ststA_stpsA",
                    "stpsA_stpsB",
                    "ststA_ststB",
                    "ststA_stpsB",
                    "stpsA_stpsB",
                    "stpsA_ststB",
                    "stpsA_ststB"
                ],
                "resp": [
                    "ststA",
                    "ststA",
                    "ststA",
                    "stpsA",
                    "ststA",
                    "stpsA",
                    "ststA",
                    "ststA",
                    "ststA",
                    "ststA",
                    "ststA",
                    "stpsA",
                    "ststA",
                    "stpsA",
                    "ststA",
                    "stpsA",
                    "stpsA",
                    "ststA",
                    "stpsA",
                    "stpsA",
                    "ststA",
                    "ststA",
                    "ststA",
                    "ststA",
                    "stpsA",
                    "ststA",
                    "ststA",
                    "stpsA",
                    "stpsA",
                    "stpsA"
                ]
            }
        },
        {
            "id": 456070,
            "age": 32,
            "gender": "Ma",
            "data": {
                "ref": [
                    "animal",
                    "animal",
                    "animation",
                    "human",
                    "animation",
                    "human",
                    "animation",
                    "human",
                    "human",
                    "animal",
                    "animal",
                    "animation",
                    "animation",
                    "animation",
                    "human",
                    "animation",
                    "human",
                    "animation",
                    "animal",
                    "animation",
                    "human",
                    "animal",
                    "human",
                    "animal",
                    "human",
                    "animal",
                    "animation",
                    "animal",
                    "animal",
                    "human"
                ],
                "cond": [
                    "ststA_ststB",
                    "stpsA_ststB",
                    "stpsA_stpsB",
                    "stpsA_ststB",
                    "ststA_stpsB",
                    "ststA_ststB",
                    "ststA_ststB",
                    "ststA_ststB",
                    "ststA_stpsB",
                    "ststA_ststB",
                    "stpsA_ststB",
                    "ststA_ststB",
                    "ststA_stpsA",
                    "ststA_stpsB",
                    "ststA_stpsA",
                    "stpsA_stpsB",
                    "stpsA_stpsB",
                    "ststA_stpsA",
                    "ststA_stpsB",
                    "stpsA_ststB",
                    "stpsA_stpsB",
                    "ststA_stpsB",
                    "ststA_stpsB",
                    "stpsA_stpsB",
                    "ststA_stpsA",
                    "stpsA_stpsB",
                    "stpsA_ststB",
                    "ststA_stpsA",
                    "ststA_stpsA",
                    "stpsA_ststB"
                ],
                "resp": [
                    "ststA",
                    "stpsA",
                    "stpsA",
                    "stpsA",
                    "ststA",
                    "ststA",
                    "ststA",
                    "ststA",
                    "ststA",
                    "ststA",
                    "stpsA",
                    "ststA",
                    "ststA",
                    "ststA",
                    "ststA",
                    "stpsA",
                    "stpsA",
                    "ststA",
                    "ststA",
                    "stpsA",
                    "stpsA",
                    "ststA",
                    "ststA",
                    "stpsA",
                    "ststA",
                    "stpsA",
                    "stpsA",
                    "ststA",
                    "ststA",
                    "stpsA"
                ]
            }
        },
        {
            "id": 785176,
            "age": 26,
            "gender": "Fe",
            "data": {
                "ref": [
                    "animation",
                    "human",
                    "animal",
                    "human",
                    "animal",
                    "animation",
                    "human",
                    "human",
                    "animal",
                    "human",
                    "animation",
                    "animal",
                    "animation",
                    "animation",
                    "animation",
                    "animation",
                    "animal",
                    "human",
                    "human",
                    "animal",
                    "animation",
                    "animation",
                    "animal",
                    "animation",
                    "human",
                    "human",
                    "animal",
                    "animal",
                    "human",
                    "animal"
                ],
                "cond": [
                    "stpsA_ststB",
                    "ststA_stpsB",
                    "stpsA_ststB",
                    "ststA_stpsA",
                    "ststA_ststB",
                    "ststA_stpsA",
                    "ststA_ststB",
                    "ststA_stpsA",
                    "ststA_stpsB",
                    "ststA_stpsB",
                    "ststA_ststB",
                    "stpsA_stpsB",
                    "ststA_ststB",
                    "ststA_stpsB",
                    "stpsA_stpsB",
                    "ststA_stpsB",
                    "stpsA_ststB",
                    "stpsA_stpsB",
                    "stpsA_ststB",
                    "stpsA_stpsB",
                    "ststA_stpsA",
                    "stpsA_ststB",
                    "ststA_ststB",
                    "stpsA_stpsB",
                    "ststA_ststB",
                    "stpsA_stpsB",
                    "ststA_stpsA",
                    "ststA_stpsB",
                    "stpsA_ststB",
                    "ststA_stpsA"
                ],
                "resp": [
                    "stpsA",
                    "ststA",
                    "stpsA",
                    "ststA",
                    "ststA",
                    "ststA",
                    "ststA",
                    "ststA",
                    "ststA",
                    "ststA",
                    "ststA",
                    "stpsA",
                    "ststA",
                    "ststA",
                    "stpsA",
                    "ststA",
                    "stpsA",
                    "stpsA",
                    "stpsA",
                    "stpsA",
                    "ststA",
                    "stpsA",
                    "ststA",
                    "stpsA",
                    "ststA",
                    "stpsA",
                    "ststA",
                    "ststA",
                    "stpsA",
                    "ststA"
                ]
            }
        },
        {
            "id": 199674,
            "age": 32,
            "gender": "Ma",
            "data": {
                "ref": [
                    "animal",
                    "animal",
                    "human",
                    "human",
                    "animation",
                    "human",
                    "animal",
                    "animation",
                    "animation",
                    "human",
                    "animation",
                    "animal",
                    "animal",
                    "animation",
                    "human",
                    "animal",
                    "animation",
                    "human",
                    "human",
                    "animation",
                    "animal",
                    "human",
                    "animation",
                    "human",
                    "animation",
                    "animation",
                    "animal",
                    "animal",
                    "animal",
                    "human"
                ],
                "cond": [
                    "ststA_stpsB",
                    "stpsA_ststB",
                    "ststA_stpsA",
                    "ststA_stpsB",
                    "ststA_ststB",
                    "stpsA_stpsB",
                    "stpsA_ststB",
                    "stpsA_stpsB",
                    "ststA_ststB",
                    "ststA_ststB",
                    "stpsA_ststB",
                    "ststA_stpsA",
                    "stpsA_stpsB",
                    "ststA_stpsB",
                    "ststA_stpsA",
                    "ststA_stpsA",
                    "ststA_stpsA",
                    "ststA_ststB",
                    "stpsA_ststB",
                    "stpsA_ststB",
                    "stpsA_stpsB",
                    "stpsA_stpsB",
                    "stpsA_stpsB",
                    "ststA_stpsB",
                    "ststA_stpsA",
                    "ststA_stpsB",
                    "ststA_ststB",
                    "ststA_stpsB",
                    "ststA_ststB",
                    "stpsA_ststB"
                ],
                "resp": [
                    "ststA",
                    "stpsA",
                    "ststA",
                    "ststA",
                    "ststB",
                    "stpsA",
                    "stpsA",
                    "stpsA",
                    "ststA",
                    "ststA",
                    "stpsA",
                    "ststA",
                    "stpsA",
                    "ststA",
                    "ststA",
                    "ststA",
                    "ststA",
                    "ststA",
                    "stpsA",
                    "stpsA",
                    "stpsA",
                    "stpsA",
                    "stpsA",
                    "ststA",
                    "ststA",
                    "ststA",
                    "ststA",
                    "ststA",
                    "ststA",
                    "stpsA"
                ]
            }
        }
    ],
    "2AFC_spatiotemp_perc_sim_task": [
        {
            "id": 514234,
            "age": 30,
            "gender": "Fe",
            "data": {
                "stim_set": [
                    2,
                    2,
                    2,
                    2,
                    2,
                    2,
                    2,
                    2,
                    2,
                    2,
                    2,
                    2,
                    2,
                    2,
                    2,
                    2,
                    2,
                    2,
                    2,
                    2,
                    2,
                    2,
                    2,
                    2
                ],
                "cond": [
                    "t",
                    "s",
                    "t",
                    "t",
                    "t",
                    "s",
                    "s",
                    "t",
                    "t",
                    "s",
                    "s",
                    "s",
                    "s",
                    "s",
                    "t",
                    "s",
                    "s",
                    "t",
                    "t",
                    "t",
                    "s",
                    "t",
                    "s",
                    "t"
                ],
                "space_ref": [
                    "hmo",
                    "ani",
                    "hmu",
                    "hmu",
                    "hmo",
                    "hmo",
                    "hmo",
                    "ani",
                    "ani",
                    "ani",
                    "hmo",
                    "ani",
                    "hmo",
                    "hmu",
                    "hmo",
                    "hmu",
                    "ani",
                    "hmu",
                    "ani",
                    "hmu",
                    "hmu",
                    "ani",
                    "hmu",
                    "hmo"
                ],
                "time_ref": [
                    "hmo",
                    "hmu",
                    "hmu",
                    "hmu",
                    "ani",
                    "hmo",
                    "ani",
                    "ani",
                    "ani",
                    "ani",
                    "hmo",
                    "hmo",
                    "hmu",
                    "hmu",
                    "hmo",
                    "ani",
                    "ani",
                    "ani",
                    "hmo",
                    "hmo",
                    "hmu",
                    "hmu",
                    "hmo",
                    "hmu"
                ],
                "resp": [
                    "hmo",
                    "ani",
                    "hmu",
                    "hmu",
                    "ani",
                    "hmo",
                    "hmo",
                    "ani",
                    "ani",
                    "ani",
                    "hmo",
                    "ani",
                    "hmo",
                    "hmu",
                    "hmo",
                    "ani",
                    "ani",
                    "ani",
                    "hmo",
                    "hmo",
                    "hmu",
                    "hmu",
                    "hmu",
                    "hmu"
                ]
            }
        },
        {
            "id": 592415,
            "age": 30,
            "gender": "Fe",
            "data": {
                "stim_set": [
                    2,
                    2,
                    2,
                    2,
                    2,
                    2,
                    2,
                    2,
                    2,
                    2,
                    2,
                    2,
                    2,
                    2,
                    2,
                    2,
                    2,
                    2,
                    2,
                    2,
                    2,
                    2,
                    2,
                    2
                ],
                "cond": [
                    "t",
                    "s",
                    "s",
                    "s",
                    "s",
                    "t",
                    "s",
                    "s",
                    "s",
                    "s",
                    "t",
                    "s",
                    "s",
                    "s",
                    "t",
                    "t",
                    "t",
                    "t",
                    "t",
                    "t",
                    "t",
                    "s",
                    "t",
                    "t"
                ],
                "space_ref": [
                    "hmo",
                    "hmu",
                    "hmo",
                    "hmu",
                    "hmo",
                    "ani",
                    "hmu",
                    "hmo",
                    "ani",
                    "hmo",
                    "hmu",
                    "ani",
                    "hmu",
                    "ani",
                    "hmo",
                    "hmo",
                    "hmu",
                    "hmu",
                    "ani",
                    "hmo",
                    "ani",
                    "ani",
                    "ani",
                    "hmu"
                ],
                "time_ref": [
                    "hmo",
                    "hmo",
                    "ani",
                    "hmu",
                    "hmo",
                    "hmu",
                    "ani",
                    "hmo",
                    "ani",
                    "hmu",
                    "hmu",
                    "hmu",
                    "hmu",
                    "ani",
                    "hmo",
                    "ani",
                    "hmo",
                    "ani",
                    "hmo",
                    "hmu",
                    "ani",
                    "hmo",
                    "ani",
                    "hmu"
                ],
                "resp": [
                    "hmo",
                    "hmo",
                    "hmo",
                    "hmu",
                    "hmo",
                    "ani",
                    "hmu",
                    "hmo",
                    "ani",
                    "hmo",
                    "hmu",
                    "ani",
                    "hmu",
                    "ani",
                    "hmo",
                    "ani",
                    "hmu",
                    "ani",
                    "hmo",
                    "hmu",
                    "ani",
                    "ani",
                    "ani",
                    "hmu"
                ]
            }
        },
        {
            "id": 46450,
            "age": 33,
            "gender": "Fe",
            "data": {
                "stim_set": [
                    2,
                    2,
                    2,
                    2,
                    2,
                    2,
                    2,
                    2,
                    2,
                    2,
                    2,
                    2,
                    2,
                    2,
                    2,
                    2,
                    2,
                    2,
                    2,
                    2,
                    2,
                    2,
                    2,
                    2
                ],
                "cond": [
                    "t",
                    "s",
                    "t",
                    "s",
                    "s",
                    "s",
                    "s",
                    "t",
                    "t",
                    "t",
                    "s",
                    "t",
                    "s",
                    "t",
                    "t",
                    "s",
                    "t",
                    "t",
                    "s",
                    "s",
                    "t",
                    "s",
                    "s",
                    "t"
                ],
                "space_ref": [
                    "hmo",
                    "hmo",
                    "hmo",
                    "hmo",
                    "hmo",
                    "hmu",
                    "ani",
                    "ani",
                    "ani",
                    "hmu",
                    "hmo",
                    "hmo",
                    "ani",
                    "ani",
                    "hmu",
                    "hmu",
                    "ani",
                    "hmo",
                    "hmu",
                    "ani",
                    "hmu",
                    "ani",
                    "hmu",
                    "hmu"
                ],
                "time_ref": [
                    "hmo",
                    "hmo",
                    "hmu",
                    "hmu",
                    "ani",
                    "hmu",
                    "ani",
                    "ani",
                    "hmo",
                    "hmu",
                    "hmo",
                    "ani",
                    "hmo",
                    "hmu",
                    "ani",
                    "hmu",
                    "ani",
                    "hmo",
                    "ani",
                    "hmu",
                    "hmo",
                    "ani",
                    "hmo",
                    "hmu"
                ],
                "resp": [
                    "hmo",
                    "hmo",
                    "hmu",
                    "hmo",
                    "ani",
                    "hmu",
                    "ani",
                    "ani",
                    "hmo",
                    "hmu",
                    "hmo",
                    "hmo",
                    "ani",
                    "hmu",
                    "ani",
                    "hmu",
                    "ani",
                    "hmo",
                    "hmu",
                    "ani",
                    "hmo",
                    "ani",
                    "hmu",
                    "hmo"
                ]
            }
        },
        {
            "id": 607545,
            "age": 35,
            "gender": "Fe",
            "data": {
                "stim_set": [
                    2,
                    2,
                    2,
                    2,
                    2,
                    2,
                    2,
                    2,
                    2,
                    2,
                    2,
                    2,
                    2,
                    2,
                    2,
                    2,
                    2,
                    2,
                    2,
                    2,
                    2,
                    2,
                    2,
                    2
                ],
                "cond": [
                    "s",
                    "s",
                    "t",
                    "t",
                    "t",
                    "s",
                    "t",
                    "s",
                    "s",
                    "t",
                    "s",
                    "t",
                    "t",
                    "s",
                    "t",
                    "s",
                    "s",
                    "s",
                    "s",
                    "t",
                    "t",
                    "t",
                    "t",
                    "s"
                ],
                "space_ref": [
                    "ani",
                    "ani",
                    "hmo",
                    "hmu",
                    "ani",
                    "hmo",
                    "hmu",
                    "hmu",
                    "hmu",
                    "hmu",
                    "hmo",
                    "ani",
                    "hmo",
                    "ani",
                    "hmu",
                    "hmu",
                    "hmo",
                    "ani",
                    "hmu",
                    "hmo",
                    "ani",
                    "hmo",
                    "ani",
                    "hmo"
                ],
                "time_ref": [
                    "hmu",
                    "ani",
                    "ani",
                    "hmu",
                    "hmu",
                    "hmo",
                    "ani",
                    "ani",
                    "hmo",
                    "hmo",
                    "hmu",
                    "hmo",
                    "hmu",
                    "ani",
                    "hmu",
                    "hmu",
                    "hmo",
                    "hmo",
                    "hmu",
                    "hmo",
                    "ani",
                    "hmo",
                    "ani",
                    "ani"
                ],
                "resp": [
                    "ani",
                    "ani",
                    "ani",
                    "hmu",
                    "hmu",
                    "hmo",
                    "ani",
                    "hmu",
                    "hmu",
                    "hmu",
                    "hmo",
                    "hmo",
                    "hmo",
                    "ani",
                    "hmu",
                    "hmu",
                    "hmo",
                    "ani",
                    "hmu",
                    "hmo",
                    "ani",
                    "hmo",
                    "ani",
                    "hmo"
                ]
            }
        },
        {
            "id": 170524,
            "age": 32,
            "gender": "Ma",
            "data": {
                "stim_set": [
                    1,
                    1,
                    1,
                    1,
                    1,
                    1,
                    1,
                    1,
                    1,
                    1,
                    1,
                    1,
                    1,
                    1,
                    1,
                    1,
                    1,
                    1,
                    1,
                    1,
                    1,
                    1,
                    1,
                    1
                ],
                "cond": [
                    "s",
                    "s",
                    "t",
                    "t",
                    "t",
                    "t",
                    "s",
                    "t",
                    "s",
                    "t",
                    "t",
                    "s",
                    "t",
                    "t",
                    "s",
                    "t",
                    "s",
                    "t",
                    "s",
                    "s",
                    "t",
                    "s",
                    "s",
                    "s"
                ],
                "space_ref": [
                    "animal",
                    "animation",
                    "animal",
                    "animal",
                    "human",
                    "animal",
                    "human",
                    "animation",
                    "animation",
                    "animal",
                    "human",
                    "animal",
                    "animation",
                    "human",
                    "animation",
                    "human",
                    "human",
                    "animation",
                    "animation",
                    "human",
                    "animation",
                    "animal",
                    "animal",
                    "human"
                ],
                "time_ref": [
                    "animal",
                    "animation",
                    "human",
                    "animation",
                    "animation",
                    "animal",
                    "human",
                    "animation",
                    "animal",
                    "animal",
                    "human",
                    "animation",
                    "human",
                    "animal",
                    "animation",
                    "human",
                    "human",
                    "animal",
                    "human",
                    "animation",
                    "animation",
                    "human",
                    "animal",
                    "animal"
                ],
                "resp": [
                    "animal",
                    "animation",
                    "animal",
                    "animal",
                    "human",
                    "animal",
                    "human",
                    "animation",
                    "animation",
                    "animal",
                    "human",
                    "animal",
                    "animation",
                    "human",
                    "animation",
                    "human",
                    "human",
                    "animation",
                    "animation",
                    "human",
                    "animation",
                    "animal",
                    "animal",
                    "human"
                ]
            }
        },
        {
            "id": 65052,
            "age": 32,
            "gender": "Ma",
            "data": {
                "stim_set": [
                    2,
                    2,
                    2,
                    2,
                    2,
                    2,
                    2,
                    2,
                    2,
                    2,
                    2,
                    2,
                    2,
                    2,
                    2,
                    2,
                    2,
                    2,
                    2,
                    2,
                    2,
                    2,
                    2,
                    2
                ],
                "cond": [
                    "s",
                    "s",
                    "t",
                    "s",
                    "s",
                    "s",
                    "t",
                    "t",
                    "t",
                    "t",
                    "s",
                    "t",
                    "s",
                    "s",
                    "t",
                    "s",
                    "s",
                    "t",
                    "t",
                    "s",
                    "s",
                    "t",
                    "t",
                    "t"
                ],
                "space_ref": [
                    "ani",
                    "hmu",
                    "hmu",
                    "hmo",
                    "hmo",
                    "hmu",
                    "hmu",
                    "hmo",
                    "hmo",
                    "hmo",
                    "hmu",
                    "ani",
                    "hmo",
                    "hmu",
                    "hmu",
                    "hmo",
                    "ani",
                    "ani",
                    "hmo",
                    "ani",
                    "ani",
                    "ani",
                    "hmu",
                    "ani"
                ],
                "time_ref": [
                    "hmu",
                    "ani",
                    "ani",
                    "ani",
                    "hmo",
                    "hmo",
                    "hmu",
                    "hmo",
                    "hmu",
                    "hmo",
                    "hmu",
                    "ani",
                    "hmo",
                    "hmu",
                    "hmu",
                    "hmu",
                    "hmo",
                    "ani",
                    "ani",
                    "ani",
                    "ani",
                    "hmo",
                    "hmo",
                    "hmu"
                ],
                "resp": [
                    "ani",
                    "hmu",
                    "hmu",
                    "hmo",
                    "hmo",
                    "hmo",
                    "hmu",
                    "hmo",
                    "hmo",
                    "hmo",
                    "hmu",
                    "ani",
                    "hmo",
                    "hmu",
                    "hmu",
                    "hmo",
                    "ani",
                    "ani",
                    "hmo",
                    "ani",
                    "ani",
                    "ani",
                    "hmo",
                    "ani"
                ]
            }
        },
        {
            "id": 948886,
            "age": 27,
            "gender": "Ma",
            "data": {
                "stim_set": [
                    1,
                    1,
                    1,
                    1,
                    1,
                    1,
                    1,
                    1,
                    1,
                    1,
                    1,
                    1,
                    1,
                    1,
                    1,
                    1,
                    1,
                    1,
                    1,
                    1,
                    1,
                    1,
                    1,
                    1
                ],
                "cond": [
                    "s",
                    "t",
                    "t",
                    "t",
                    "s",
                    "s",
                    "s",
                    "t",
                    "t",
                    "s",
                    "s",
                    "s",
                    "t",
                    "s",
                    "t",
                    "t",
                    "s",
                    "s",
                    "s",
                    "t",
                    "t",
                    "t",
                    "t",
                    "s"
                ],
                "space_ref": [
                    "animation",
                    "animal",
                    "animation",
                    "animal",
                    "human",
                    "animation",
                    "animation",
                    "animal",
                    "animal",
                    "animal",
                    "human",
                    "human",
                    "human",
                    "animal",
                    "animation",
                    "human",
                    "animal",
                    "animation",
                    "animal",
                    "human",
                    "human",
                    "animation",
                    "animation",
                    "human"
                ],
                "time_ref": [
                    "animation",
                    "human",
                    "human",
                    "animal",
                    "animation",
                    "animal",
                    "animation",
                    "animation",
                    "animal",
                    "animation",
                    "human",
                    "human",
                    "animation",
                    "animal",
                    "animal",
                    "human",
                    "human",
                    "human",
                    "animal",
                    "human",
                    "animal",
                    "animation",
                    "animation",
                    "animal"
                ],
                "resp": [
                    "animal",
                    "animal",
                    "human",
                    "animal",
                    "animation",
                    "animation",
                    "animation",
                    "animal",
                    "animal",
                    "animation",
                    "animation",
                    "human",
                    "animation",
                    "human",
                    "animal",
                    "human",
                    "animal",
                    "animation",
                    "animal",
                    "animal",
                    "animal",
                    "animation",
                    "animation",
                    "human"
                ]
            }
        },
        {
            "id": 965632,
            "age": 26,
            "gender": "Ma",
            "data": {
                "stim_set": [
                    1,
                    1,
                    1,
                    1,
                    1,
                    1,
                    1,
                    1,
                    1,
                    1,
                    1,
                    1,
                    1,
                    1,
                    1,
                    1,
                    1,
                    1,
                    1,
                    1,
                    1,
                    1,
                    1,
                    1
                ],
                "cond": [
                    "s",
                    "t",
                    "t",
                    "s",
                    "t",
                    "t",
                    "s",
                    "t",
                    "t",
                    "s",
                    "t",
                    "t",
                    "s",
                    "s",
                    "s",
                    "t",
                    "s",
                    "s",
                    "s",
                    "s",
                    "t",
                    "t",
                    "s",
                    "t"
                ],
                "space_ref": [
                    "human",
                    "animal",
                    "animal",
                    "animation",
                    "animation",
                    "animation",
                    "animation",
                    "animal",
                    "animation",
                    "human",
                    "human",
                    "human",
                    "animal",
                    "animation",
                    "animal",
                    "human",
                    "human",
                    "human",
                    "animal",
                    "animation",
                    "animation",
                    "animal",
                    "animal",
                    "human"
                ],
                "time_ref": [
                    "human",
                    "animation",
                    "animal",
                    "human",
                    "animation",
                    "animation",
                    "animation",
                    "human",
                    "animal",
                    "animation",
                    "human",
                    "animation",
                    "animal",
                    "animation",
                    "animation",
                    "animal",
                    "animal",
                    "human",
                    "animal",
                    "animal",
                    "human",
                    "animal",
                    "human",
                    "human"
                ],
                "resp": [
                    "human",
                    "animal",
                    "animal",
                    "animation",
                    "animation",
                    "animation",
                    "animation",
                    "animal",
                    "animation",
                    "human",
                    "human",
                    "human",
                    "animal",
                    "animation",
                    "animal",
                    "human",
                    "human",
                    "human",
                    "animal",
                    "animation",
                    "animation",
                    "animal",
                    "animal",
                    "human"
                ]
            }
        },
        {
            "id": 808397,
            "age": 21,
            "gender": "Ma",
            "data": {
                "stim_set": [
                    2,
                    2,
                    2,
                    2,
                    2,
                    2,
                    2,
                    2,
                    2,
                    2,
                    2,
                    2,
                    2,
                    2,
                    2,
                    2,
                    2,
                    2,
                    2,
                    2,
                    2,
                    2,
                    2,
                    2
                ],
                "cond": [
                    "s",
                    "t",
                    "s",
                    "s",
                    "t",
                    "s",
                    "t",
                    "t",
                    "s",
                    "s",
                    "t",
                    "s",
                    "s",
                    "t",
                    "s",
                    "s",
                    "t",
                    "t",
                    "s",
                    "t",
                    "t",
                    "t",
                    "s",
                    "t"
                ],
                "space_ref": [
                    "hmu",
                    "hmo",
                    "hmu",
                    "hmo",
                    "hmo",
                    "ani",
                    "hmu",
                    "hmu",
                    "hmo",
                    "hmo",
                    "ani",
                    "hmu",
                    "ani",
                    "ani",
                    "hmu",
                    "ani",
                    "hmu",
                    "hmu",
                    "ani",
                    "hmo",
                    "hmo",
                    "ani",
                    "hmo",
                    "ani"
                ],
                "time_ref": [
                    "hmu",
                    "ani",
                    "hmu",
                    "hmo",
                    "hmu",
                    "hmo",
                    "hmo",
                    "hmu",
                    "ani",
                    "hmo",
                    "hmu",
                    "hmo",
                    "ani",
                    "ani",
                    "ani",
                    "ani",
                    "hmu",
                    "ani",
                    "hmu",
                    "hmo",
                    "hmo",
                    "hmo",
                    "hmu",
                    "ani"
                ],
                "resp": [
                    "hmu",
                    "hmo",
                    "hmu",
                    "hmo",
                    "hmu",
                    "ani",
                    "hmo",
                    "hmu",
                    "hmo",
                    "hmo",
                    "ani",
                    "hmu",
                    "ani",
                    "ani",
                    "hmu",
                    "ani",
                    "hmu",
                    "hmu",
                    "ani",
                    "hmo",
                    "hmo",
                    "ani",
                    "hmo",
                    "ani"
                ]
            }
        },
        {
            "id": 304614,
            "age": 21,
            "gender": "Ma",
            "data": {
                "stim_set": [
                    1,
                    1,
                    1,
                    1,
                    1,
                    1,
                    1,
                    1,
                    1,
                    1,
                    1,
                    1,
                    1,
                    1,
                    1,
                    1,
                    1,
                    1,
                    1,
                    1,
                    1,
                    1,
                    1,
                    1
                ],
                "cond": [
                    "t",
                    "s",
                    "t",
                    "t",
                    "t",
                    "s",
                    "t",
                    "s",
                    "s",
                    "t",
                    "s",
                    "s",
                    "t",
                    "s",
                    "t",
                    "s",
                    "t",
                    "s",
                    "t",
                    "s",
                    "t",
                    "t",
                    "s",
                    "s"
                ],
                "space_ref": [
                    "human",
                    "animation",
                    "human",
                    "human",
                    "human",
                    "animal",
                    "animation",
                    "human",
                    "animation",
                    "animation",
                    "human",
                    "human",
                    "animal",
                    "animal",
                    "animal",
                    "animation",
                    "animal",
                    "animal",
                    "animation",
                    "animal",
                    "animal",
                    "animation",
                    "human",
                    "animation"
                ],
                "time_ref": [
                    "human",
                    "animal",
                    "animal",
                    "human",
                    "animation",
                    "animation",
                    "human",
                    "animal",
                    "human",
                    "animation",
                    "animation",
                    "human",
                    "animal",
                    "human",
                    "human",
                    "animation",
                    "animation",
                    "animal",
                    "animal",
                    "animal",
                    "animal",
                    "animation",
                    "human",
                    "animation"
                ],
                "resp": [
                    "human",
                    "animation",
                    "human",
                    "human",
                    "human",
                    "animal",
                    "animation",
                    "human",
                    "animation",
                    "animation",
                    "human",
                    "human",
                    "animal",
                    "animal",
                    "animal",
                    "animation",
                    "animal",
                    "animal",
                    "animation",
                    "animal",
                    "animal",
                    "animation",
                    "human",
                    "animation"
                ]
            }
        },
        {
            "id": 97672,
            "age": 29,
            "gender": "Ma",
            "data": {
                "stim_set": [
                    1,
                    1,
                    1,
                    1,
                    1,
                    1,
                    1,
                    1,
                    1,
                    1,
                    1,
                    1,
                    1,
                    1,
                    1,
                    1,
                    1,
                    1,
                    1,
                    1,
                    1,
                    1,
                    1,
                    1
                ],
                "cond": [
                    "t",
                    "s",
                    "t",
                    "t",
                    "t",
                    "t",
                    "t",
                    "s",
                    "t",
                    "t",
                    "t",
                    "s",
                    "s",
                    "t",
                    "s",
                    "s",
                    "t",
                    "s",
                    "t",
                    "s",
                    "s",
                    "s",
                    "s",
                    "s"
                ],
                "space_ref": [
                    "animal",
                    "human",
                    "human",
                    "human",
                    "human",
                    "human",
                    "animation",
                    "animation",
                    "animal",
                    "animation",
                    "animal",
                    "animal",
                    "animation",
                    "animal",
                    "human",
                    "animal",
                    "animation",
                    "animation",
                    "animation",
                    "animal",
                    "human",
                    "human",
                    "animal",
                    "animation"
                ],
                "time_ref": [
                    "animal",
                    "human",
                    "human",
                    "human",
                    "animal",
                    "animation",
                    "animation",
                    "animation",
                    "animation",
                    "animal",
                    "human",
                    "animation",
                    "human",
                    "animal",
                    "human",
                    "animal",
                    "animation",
                    "animal",
                    "human",
                    "animal",
                    "animation",
                    "animal",
                    "human",
                    "animation"
                ],
                "resp": [
                    "animal",
                    "animation",
                    "human",
                    "human",
                    "human",
                    "human",
                    "animation",
                    "animation",
                    "animal",
                    "animal",
                    "animal",
                    "animal",
                    "animation",
                    "animal",
                    "human",
                    "animal",
                    "animation",
                    "animation",
                    "animation",
                    "animal",
                    "human",
                    "human",
                    "animal",
                    "animation"
                ]
            }
        },
        {
            "id": 684233,
            "age": 35,
            "gender": "Fe",
            "data": {
                "stim_set": [
                    1,
                    1,
                    1,
                    1,
                    1,
                    1,
                    1,
                    1,
                    1,
                    1,
                    1,
                    1,
                    1,
                    1,
                    1,
                    1,
                    1,
                    1,
                    1,
                    1,
                    1,
                    1,
                    1,
                    1
                ],
                "cond": [
                    "s",
                    "t",
                    "s",
                    "t",
                    "t",
                    "t",
                    "t",
                    "s",
                    "t",
                    "s",
                    "t",
                    "s",
                    "t",
                    "s",
                    "s",
                    "t",
                    "s",
                    "s",
                    "t",
                    "s",
                    "s",
                    "t",
                    "t",
                    "s"
                ],
                "space_ref": [
                    "human",
                    "animation",
                    "animation",
                    "animal",
                    "animal",
                    "human",
                    "animal",
                    "human",
                    "human",
                    "animal",
                    "human",
                    "human",
                    "animation",
                    "animal",
                    "animation",
                    "animation",
                    "animal",
                    "animal",
                    "human",
                    "animation",
                    "human",
                    "animation",
                    "animal",
                    "animation"
                ],
                "time_ref": [
                    "human",
                    "human",
                    "animal",
                    "animal",
                    "animal",
                    "human",
                    "animation",
                    "human",
                    "animation",
                    "animal",
                    "animal",
                    "animal",
                    "animal",
                    "animal",
                    "animation",
                    "animation",
                    "animation",
                    "human",
                    "human",
                    "animation",
                    "animation",
                    "animation",
                    "human",
                    "human"
                ],
                "resp": [
                    "human",
                    "animation",
                    "animation",
                    "human",
                    "animal",
                    "animal",
                    "animation",
                    "human",
                    "human",
                    "human",
                    "human",
                    "human",
                    "animal",
                    "animal",
                    "animation",
                    "human",
                    "animal",
                    "human",
                    "human",
                    "animation",
                    "human",
                    "animal",
                    "animal",
                    "human"
                ]
            }
        },
        {
            "id": 440152,
            "age": 28,
            "gender": "Ma",
            "data": {
                "stim_set": [
                    2,
                    2,
                    2,
                    2,
                    2,
                    2,
                    2,
                    2,
                    2,
                    2,
                    2,
                    2,
                    2,
                    2,
                    2,
                    2,
                    2,
                    2,
                    2,
                    2,
                    2,
                    2,
                    2,
                    2
                ],
                "cond": [
                    "t",
                    "t",
                    "t",
                    "t",
                    "s",
                    "s",
                    "s",
                    "t",
                    "s",
                    "s",
                    "s",
                    "t",
                    "s",
                    "s",
                    "t",
                    "s",
                    "t",
                    "t",
                    "t",
                    "t",
                    "s",
                    "s",
                    "t",
                    "s"
                ],
                "space_ref": [
                    "hmo",
                    "hmu",
                    "hmo",
                    "ani",
                    "hmu",
                    "ani",
                    "ani",
                    "hmo",
                    "ani",
                    "ani",
                    "hmu",
                    "ani",
                    "hmo",
                    "hmu",
                    "hmo",
                    "hmo",
                    "hmu",
                    "ani",
                    "hmu",
                    "ani",
                    "hmo",
                    "hmu",
                    "hmu",
                    "hmo"
                ],
                "time_ref": [
                    "hmu",
                    "ani",
                    "ani",
                    "hmo",
                    "hmo",
                    "hmo",
                    "hmu",
                    "hmo",
                    "ani",
                    "ani",
                    "hmu",
                    "hmu",
                    "hmu",
                    "ani",
                    "hmo",
                    "ani",
                    "hmo",
                    "ani",
                    "hmu",
                    "ani",
                    "hmo",
                    "hmu",
                    "hmu",
                    "hmo"
                ],
                "resp": [
                    "hmu",
                    "ani",
                    "ani",
                    "hmo",
                    "hmu",
                    "ani",
                    "ani",
                    "hmo",
                    "ani",
                    "ani",
                    "hmu",
                    "hmu",
                    "hmo",
                    "hmu",
                    "hmo",
                    "hmo",
                    "hmo",
                    "ani",
                    "hmu",
                    "ani",
                    "hmo",
                    "ani",
                    "hmu",
                    "hmo"
                ]
            }
        },
        {
            "id": 122038,
            "age": 30,
            "gender": "Fe",
            "data": {
                "stim_set": [
                    1,
                    1,
                    1,
                    1,
                    1,
                    1,
                    1,
                    1,
                    1,
                    1,
                    1,
                    1,
                    1,
                    1,
                    1,
                    1,
                    1,
                    1,
                    1,
                    1,
                    1,
                    1,
                    1,
                    1
                ],
                "cond": [
                    "t",
                    "s",
                    "s",
                    "s",
                    "t",
                    "t",
                    "t",
                    "t",
                    "s",
                    "s",
                    "s",
                    "s",
                    "t",
                    "t",
                    "s",
                    "s",
                    "s",
                    "t",
                    "s",
                    "t",
                    "s",
                    "t",
                    "t",
                    "t"
                ],
                "space_ref": [
                    "human",
                    "animation",
                    "human",
                    "animation",
                    "animation",
                    "animal",
                    "animal",
                    "human",
                    "animal",
                    "animation",
                    "human",
                    "animation",
                    "human",
                    "human",
                    "animal",
                    "animal",
                    "human",
                    "animal",
                    "human",
                    "animation",
                    "animal",
                    "animal",
                    "animation",
                    "animation"
                ],
                "time_ref": [
                    "animation",
                    "animal",
                    "human",
                    "human",
                    "animation",
                    "human",
                    "animal",
                    "human",
                    "animation",
                    "animation",
                    "animal",
                    "animation",
                    "human",
                    "animal",
                    "human",
                    "animal",
                    "human",
                    "animation",
                    "animation",
                    "animation",
                    "animal",
                    "animal",
                    "animal",
                    "human"
                ],
                "resp": [
                    "human",
                    "animal",
                    "human",
                    "animation",
                    "human",
                    "animal",
                    "animal",
                    "human",
                    "animal",
                    "animation",
                    "human",
                    "animation",
                    "animal",
                    "human",
                    "animal",
                    "animal",
                    "human",
                    "animal",
                    "human",
                    "animal",
                    "animal",
                    "animal",
                    "animal",
                    "human"
                ]
            }
        },
        {
            "id": 495177,
            "age": 32,
            "gender": "Ma",
            "data": {
                "stim_set": [
                    1,
                    1,
                    1,
                    1,
                    1,
                    1,
                    1,
                    1,
                    1,
                    1,
                    1,
                    1,
                    1,
                    1,
                    1,
                    1,
                    1,
                    1,
                    1,
                    1,
                    1,
                    1,
                    1,
                    1
                ],
                "cond": [
                    "t",
                    "s",
                    "s",
                    "s",
                    "s",
                    "t",
                    "s",
                    "t",
                    "s",
                    "t",
                    "t",
                    "s",
                    "s",
                    "t",
                    "s",
                    "t",
                    "t",
                    "t",
                    "t",
                    "t",
                    "s",
                    "s",
                    "t",
                    "s"
                ],
                "space_ref": [
                    "animation",
                    "animation",
                    "animal",
                    "human",
                    "animation",
                    "animal",
                    "human",
                    "animal",
                    "animal",
                    "human",
                    "animation",
                    "animal",
                    "human",
                    "human",
                    "animal",
                    "animation",
                    "human",
                    "human",
                    "animal",
                    "animation",
                    "animation",
                    "animation",
                    "animal",
                    "human"
                ],
                "time_ref": [
                    "animation",
                    "human",
                    "human",
                    "animal",
                    "animation",
                    "animation",
                    "animation",
                    "animal",
                    "animation",
                    "animal",
                    "animation",
                    "animal",
                    "human",
                    "human",
                    "animal",
                    "human",
                    "human",
                    "animation",
                    "human",
                    "animal",
                    "animation",
                    "animal",
                    "animal",
                    "human"
                ],
                "resp": [
                    "animation",
                    "animation",
                    "animal",
                    "human",
                    "animation",
                    "animation",
                    "human",
                    "animation",
                    "animal",
                    "human",
                    "animation",
                    "animal",
                    "human",
                    "human",
                    "animal",
                    "human",
                    "human",
                    "animation",
                    "human",
                    "animal",
                    "animation",
                    "animation",
                    "animal",
                    "human"
                ]
            }
        },
        {
            "id": 34389,
            "age": 30,
            "gender": "Fe",
            "data": {
                "stim_set": [
                    1,
                    1,
                    1,
                    1,
                    1,
                    1,
                    1,
                    1,
                    1,
                    1,
                    1,
                    1,
                    1,
                    1,
                    1,
                    1,
                    1,
                    1,
                    1,
                    1,
                    1,
                    1,
                    1,
                    1
                ],
                "cond": [
                    "s",
                    "s",
                    "t",
                    "t",
                    "s",
                    "t",
                    "s",
                    "t",
                    "s",
                    "s",
                    "s",
                    "s",
                    "t",
                    "t",
                    "t",
                    "t",
                    "s",
                    "s",
                    "t",
                    "s",
                    "s",
                    "t",
                    "t",
                    "t"
                ],
                "space_ref": [
                    "human",
                    "animal",
                    "animal",
                    "animation",
                    "animation",
                    "animal",
                    "animal",
                    "human",
                    "human",
                    "animal",
                    "human",
                    "animation",
                    "animation",
                    "animation",
                    "human",
                    "human",
                    "animation",
                    "animation",
                    "animation",
                    "human",
                    "animal",
                    "animal",
                    "human",
                    "animal"
                ],
                "time_ref": [
                    "human",
                    "animation",
                    "animal",
                    "human",
                    "animation",
                    "animal",
                    "animal",
                    "human",
                    "animal",
                    "human",
                    "animation",
                    "animal",
                    "animation",
                    "animation",
                    "animation",
                    "human",
                    "human",
                    "animation",
                    "animal",
                    "human",
                    "animal",
                    "human",
                    "animal",
                    "animation"
                ],
                "resp": [
                    "human",
                    "animal",
                    "animal",
                    "human",
                    "animal",
                    "animal",
                    "animal",
                    "human",
                    "human",
                    "animal",
                    "human",
                    "animation",
                    "animation",
                    "human",
                    "human",
                    "human",
                    "animation",
                    "animation",
                    "animal",
                    "human",
                    "animal",
                    "animal",
                    "animal",
                    "animation"
                ]
            }
        },
        {
            "id": 909320,
            "age": 32,
            "gender": "Ma",
            "data": {
                "stim_set": [
                    1,
                    1,
                    1,
                    1,
                    1,
                    1,
                    1,
                    1,
                    1,
                    1,
                    1,
                    1,
                    1,
                    1,
                    1,
                    1,
                    1,
                    1,
                    1,
                    1,
                    1,
                    1,
                    1,
                    1
                ],
                "cond": [
                    "s",
                    "s",
                    "s",
                    "t",
                    "t",
                    "s",
                    "s",
                    "t",
                    "s",
                    "t",
                    "t",
                    "t",
                    "s",
                    "s",
                    "s",
                    "s",
                    "t",
                    "s",
                    "t",
                    "t",
                    "t",
                    "t",
                    "s",
                    "t"
                ],
                "space_ref": [
                    "animation",
                    "human",
                    "animal",
                    "animation",
                    "animal",
                    "human",
                    "animal",
                    "human",
                    "human",
                    "animal",
                    "animation",
                    "human",
                    "animation",
                    "animation",
                    "human",
                    "animal",
                    "animal",
                    "animation",
                    "animation",
                    "human",
                    "animation",
                    "human",
                    "animal",
                    "animal"
                ],
                "time_ref": [
                    "animal",
                    "animal",
                    "animation",
                    "animation",
                    "animation",
                    "animation",
                    "animal",
                    "animal",
                    "human",
                    "animal",
                    "human",
                    "human",
                    "animation",
                    "animation",
                    "human",
                    "animal",
                    "animal",
                    "human",
                    "animation",
                    "animation",
                    "animal",
                    "human",
                    "human",
                    "human"
                ],
                "resp": [
                    "animation",
                    "human",
                    "animal",
                    "human",
                    "animal",
                    "animation",
                    "animal",
                    "human",
                    "human",
                    "animal",
                    "human",
                    "human",
                    "animation",
                    "animation",
                    "human",
                    "animal",
                    "animal",
                    "animation",
                    "animation",
                    "animation",
                    "animal",
                    "human",
                    "animal",
                    "animal"
                ]
            }
        },
        {
            "id": 258780,
            "age": 28,
            "gender": "Fe",
            "data": {
                "stim_set": [
                    2,
                    2,
                    2,
                    2,
                    2,
                    2,
                    2,
                    2,
                    2,
                    2,
                    2,
                    2,
                    2,
                    2,
                    2,
                    2,
                    2,
                    2,
                    2,
                    2,
                    2,
                    2,
                    2,
                    2
                ],
                "cond": [
                    "t",
                    "t",
                    "s",
                    "t",
                    "t",
                    "s",
                    "s",
                    "s",
                    "t",
                    "t",
                    "s",
                    "t",
                    "s",
                    "t",
                    "s",
                    "s",
                    "s",
                    "s",
                    "s",
                    "t",
                    "t",
                    "t",
                    "s",
                    "t"
                ],
                "space_ref": [
                    "ani",
                    "hmu",
                    "hmu",
                    "hmo",
                    "hmo",
                    "hmu",
                    "hmo",
                    "ani",
                    "ani",
                    "hmu",
                    "ani",
                    "hmu",
                    "ani",
                    "hmo",
                    "hmo",
                    "hmu",
                    "hmo",
                    "hmo",
                    "hmu",
                    "ani",
                    "hmu",
                    "hmo",
                    "ani",
                    "ani"
                ],
                "time_ref": [
                    "ani",
                    "ani",
                    "hmo",
                    "hmo",
                    "hmo",
                    "hmu",
                    "hmo",
                    "hmu",
                    "hmo",
                    "hmu",
                    "ani",
                    "hmo",
                    "ani",
                    "hmu",
                    "hmu",
                    "hmu",
                    "hmo",
                    "ani",
                    "ani",
                    "ani",
                    "hmu",
                    "ani",
                    "hmo",
                    "hmu"
                ],
                "resp": [
                    "ani",
                    "ani",
                    "hmu",
                    "ani",
                    "hmu",
                    "hmu",
                    "hmo",
                    "hmu",
                    "ani",
                    "ani",
                    "hmu",
                    "hmu",
                    "ani",
                    "hmu",
                    "hmo",
                    "ani",
                    "hmu",
                    "ani",
                    "hmu",
                    "hmo",
                    "hmu",
                    "hmo",
                    "hmo",
                    "hmu"
                ]
            }
        },
        {
            "id": 662522,
            "age": 25,
            "gender": "Ma",
            "data": {
                "stim_set": [
                    2,
                    2,
                    2,
                    2,
                    2,
                    2,
                    2,
                    2,
                    2,
                    2,
                    2,
                    2,
                    2,
                    2,
                    2,
                    2,
                    2,
                    2,
                    2,
                    2,
                    2,
                    2,
                    2,
                    2
                ],
                "cond": [
                    "s",
                    "s",
                    "t",
                    "s",
                    "s",
                    "t",
                    "s",
                    "t",
                    "s",
                    "t",
                    "t",
                    "s",
                    "t",
                    "s",
                    "s",
                    "t",
                    "t",
                    "s",
                    "t",
                    "t",
                    "s",
                    "s",
                    "t",
                    "t"
                ],
                "space_ref": [
                    "ani",
                    "hmu",
                    "ani",
                    "hmu",
                    "hmo",
                    "ani",
                    "ani",
                    "hmu",
                    "ani",
                    "hmo",
                    "hmo",
                    "ani",
                    "ani",
                    "hmo",
                    "hmu",
                    "hmu",
                    "hmu",
                    "hmo",
                    "ani",
                    "hmu",
                    "hmu",
                    "hmo",
                    "hmo",
                    "hmo"
                ],
                "time_ref": [
                    "ani",
                    "ani",
                    "ani",
                    "hmu",
                    "hmo",
                    "hmu",
                    "hmu",
                    "hmu",
                    "hmo",
                    "hmo",
                    "hmo",
                    "ani",
                    "hmo",
                    "ani",
                    "hmu",
                    "hmu",
                    "hmo",
                    "hmo",
                    "ani",
                    "ani",
                    "hmo",
                    "hmu",
                    "ani",
                    "hmu"
                ],
                "resp": [
                    "ani",
                    "ani",
                    "ani",
                    "ani",
                    "hmu",
                    "ani",
                    "ani",
                    "hmu",
                    "ani",
                    "hmo",
                    "hmo",
                    "ani",
                    "hmo",
                    "hmo",
                    "hmu",
                    "hmu",
                    "hmu",
                    "hmo",
                    "ani",
                    "ani",
                    "hmu",
                    "hmo",
                    "ani",
                    "hmu"
                ]
            }
        },
        {
            "id": 311711,
            "age": 36,
            "gender": "Ma",
            "data": {
                "stim_set": [
                    1,
                    1,
                    1,
                    1,
                    1,
                    1,
                    1,
                    1,
                    1,
                    1,
                    1,
                    1,
                    1,
                    1,
                    1,
                    1,
                    1,
                    1,
                    1,
                    1,
                    1,
                    1,
                    1,
                    1
                ],
                "cond": [
                    "t",
                    "s",
                    "s",
                    "s",
                    "s",
                    "t",
                    "s",
                    "t",
                    "t",
                    "t",
                    "s",
                    "t",
                    "s",
                    "t",
                    "s",
                    "s",
                    "t",
                    "t",
                    "s",
                    "t",
                    "s",
                    "t",
                    "t",
                    "s"
                ],
                "space_ref": [
                    "animation",
                    "human",
                    "human",
                    "animation",
                    "human",
                    "animal",
                    "animal",
                    "animation",
                    "human",
                    "human",
                    "animation",
                    "animation",
                    "animal",
                    "animal",
                    "animation",
                    "human",
                    "human",
                    "animal",
                    "animation",
                    "animal",
                    "animal",
                    "human",
                    "animation",
                    "animal"
                ],
                "time_ref": [
                    "animal",
                    "animation",
                    "human",
                    "animal",
                    "human",
                    "animal",
                    "human",
                    "animation",
                    "human",
                    "animation",
                    "human",
                    "animation",
                    "animal",
                    "animal",
                    "animation",
                    "animal",
                    "animal",
                    "human",
                    "animation",
                    "animation",
                    "animation",
                    "human",
                    "human",
                    "animal"
                ],
                "resp": [
                    "animal",
                    "human",
                    "animal",
                    "animation",
                    "human",
                    "animal",
                    "animal",
                    "animation",
                    "animal",
                    "animation",
                    "animation",
                    "animation",
                    "animal",
                    "animal",
                    "animation",
                    "human",
                    "human",
                    "human",
                    "animation",
                    "animal",
                    "animal",
                    "human",
                    "human",
                    "animal"
                ]
            }
        },
        {
            "id": 520068,
            "age": 32,
            "gender": "Ma",
            "data": {
                "stim_set": [
                    1,
                    1,
                    1,
                    1,
                    1,
                    1,
                    1,
                    1,
                    1,
                    1,
                    1,
                    1,
                    1,
                    1,
                    1,
                    1,
                    1,
                    1,
                    1,
                    1,
                    1,
                    1,
                    1,
                    1
                ],
                "cond": [
                    "s",
                    "t",
                    "s",
                    "s",
                    "t",
                    "t",
                    "s",
                    "t",
                    "t",
                    "s",
                    "t",
                    "s",
                    "t",
                    "t",
                    "t",
                    "t",
                    "s",
                    "t",
                    "s",
                    "s",
                    "s",
                    "s",
                    "s",
                    "t"
                ],
                "space_ref": [
                    "animation",
                    "human",
                    "human",
                    "animation",
                    "animation",
                    "animal",
                    "human",
                    "human",
                    "human",
                    "animal",
                    "animal",
                    "human",
                    "animal",
                    "animation",
                    "animation",
                    "animal",
                    "animal",
                    "animation",
                    "human",
                    "animation",
                    "animal",
                    "animation",
                    "animal",
                    "human"
                ],
                "time_ref": [
                    "human",
                    "animation",
                    "human",
                    "animation",
                    "human",
                    "animal",
                    "animal",
                    "human",
                    "animal",
                    "animation",
                    "animation",
                    "animation",
                    "human",
                    "animation",
                    "animal",
                    "animal",
                    "animal",
                    "animation",
                    "human",
                    "animation",
                    "animal",
                    "animal",
                    "human",
                    "human"
                ],
                "resp": [
                    "animation",
                    "human",
                    "human",
                    "animation",
                    "human",
                    "human",
                    "human",
                    "human",
                    "human",
                    "animal",
                    "animation",
                    "animation",
                    "animal",
                    "animation",
                    "animal",
                    "animal",
                    "animal",
                    "animation",
                    "human",
                    "animation",
                    "animal",
                    "animation",
                    "animal",
                    "human"
                ]
            }
        },
        {
            "id": 546710,
            "age": 32,
            "gender": "Fe",
            "data": {
                "stim_set": [
                    1,
                    1,
                    1,
                    1,
                    1,
                    1,
                    1,
                    1,
                    1,
                    1,
                    1,
                    1,
                    1,
                    1,
                    1,
                    1,
                    1,
                    1,
                    1,
                    1,
                    1,
                    1,
                    1,
                    1
                ],
                "cond": [
                    "t",
                    "t",
                    "t",
                    "t",
                    "t",
                    "s",
                    "s",
                    "s",
                    "t",
                    "s",
                    "s",
                    "s",
                    "t",
                    "s",
                    "s",
                    "s",
                    "s",
                    "t",
                    "s",
                    "s",
                    "t",
                    "t",
                    "t",
                    "t"
                ],
                "space_ref": [
                    "human",
                    "animal",
                    "animal",
                    "animation",
                    "animal",
                    "animation",
                    "human",
                    "human",
                    "animation",
                    "animation",
                    "animal",
                    "animal",
                    "animal",
                    "animation",
                    "human",
                    "animation",
                    "human",
                    "animation",
                    "animal",
                    "animal",
                    "animation",
                    "human",
                    "human",
                    "human"
                ],
                "time_ref": [
                    "human",
                    "animal",
                    "animal",
                    "animation",
                    "human",
                    "animation",
                    "human",
                    "human",
                    "animation",
                    "human",
                    "animation",
                    "human",
                    "animation",
                    "animal",
                    "animation",
                    "animation",
                    "animal",
                    "animal",
                    "animal",
                    "animal",
                    "human",
                    "animal",
                    "animation",
                    "human"
                ],
                "resp": [
                    "animal",
                    "animal",
                    "animal",
                    "animation",
                    "animal",
                    "animation",
                    "human",
                    "human",
                    "animation",
                    "human",
                    "animal",
                    "animal",
                    "animation",
                    "animal",
                    "human",
                    "animation",
                    "human",
                    "animal",
                    "animal",
                    "animal",
                    "human",
                    "animal",
                    "animation",
                    "human"
                ]
            }
        },
        {
            "id": 184854,
            "age": 32,
            "gender": "Ma",
            "data": {
                "stim_set": [
                    2,
                    2,
                    2,
                    2,
                    2,
                    2,
                    2,
                    2,
                    2,
                    2,
                    2,
                    2,
                    2,
                    2,
                    2,
                    2,
                    2,
                    2,
                    2,
                    2,
                    2,
                    2,
                    2,
                    2
                ],
                "cond": [
                    "s",
                    "t",
                    "t",
                    "s",
                    "s",
                    "t",
                    "t",
                    "s",
                    "s",
                    "t",
                    "t",
                    "s",
                    "s",
                    "t",
                    "s",
                    "t",
                    "s",
                    "s",
                    "t",
                    "t",
                    "s",
                    "t",
                    "s",
                    "t"
                ],
                "space_ref": [
                    "hmu",
                    "hmu",
                    "hmo",
                    "hmo",
                    "ani",
                    "hmu",
                    "hmu",
                    "hmo",
                    "hmo",
                    "hmo",
                    "hmo",
                    "hmu",
                    "hmu",
                    "hmu",
                    "ani",
                    "ani",
                    "ani",
                    "hmu",
                    "ani",
                    "ani",
                    "hmo",
                    "hmo",
                    "ani",
                    "ani"
                ],
                "time_ref": [
                    "ani",
                    "hmo",
                    "hmo",
                    "hmo",
                    "hmu",
                    "hmu",
                    "ani",
                    "hmo",
                    "hmu",
                    "hmu",
                    "ani",
                    "hmo",
                    "hmu",
                    "hmu",
                    "ani",
                    "hmo",
                    "hmo",
                    "hmu",
                    "ani",
                    "hmu",
                    "ani",
                    "hmo",
                    "ani",
                    "ani"
                ],
                "resp": [
                    "hmu",
                    "hmu",
                    "ani",
                    "ani",
                    "ani",
                    "hmo",
                    "ani",
                    "hmu",
                    "hmo",
                    "hmo",
                    "ani",
                    "hmu",
                    "hmu",
                    "hmu",
                    "ani",
                    "hmo",
                    "ani",
                    "hmu",
                    "ani",
                    "hmu",
                    "hmo",
                    "hmu",
                    "ani",
                    "ani"
                ]
            }
        },
        {
            "id": 969585,
            "age": 26,
            "gender": "Fe",
            "data": {
                "stim_set": [
                    2,
                    2,
                    2,
                    2,
                    2,
                    2,
                    2,
                    2,
                    2,
                    2,
                    2,
                    2,
                    2,
                    2,
                    2,
                    2,
                    2,
                    2,
                    2,
                    2,
                    2,
                    2,
                    2,
                    2
                ],
                "cond": [
                    "t",
                    "t",
                    "s",
                    "s",
                    "s",
                    "t",
                    "s",
                    "s",
                    "s",
                    "s",
                    "s",
                    "t",
                    "t",
                    "t",
                    "t",
                    "t",
                    "s",
                    "s",
                    "s",
                    "t",
                    "t",
                    "t",
                    "t",
                    "s"
                ],
                "space_ref": [
                    "hmo",
                    "hmu",
                    "ani",
                    "hmu",
                    "hmo",
                    "ani",
                    "hmo",
                    "ani",
                    "hmo",
                    "hmu",
                    "ani",
                    "ani",
                    "ani",
                    "hmu",
                    "hmo",
                    "ani",
                    "hmo",
                    "hmu",
                    "hmu",
                    "hmo",
                    "hmu",
                    "hmo",
                    "hmu",
                    "ani"
                ],
                "time_ref": [
                    "hmo",
                    "hmo",
                    "hmo",
                    "hmo",
                    "hmu",
                    "ani",
                    "ani",
                    "ani",
                    "hmo",
                    "hmu",
                    "hmu",
                    "hmu",
                    "ani",
                    "hmu",
                    "hmu",
                    "hmo",
                    "hmo",
                    "hmu",
                    "ani",
                    "ani",
                    "ani",
                    "hmo",
                    "hmu",
                    "ani"
                ],
                "resp": [
                    "hmu",
                    "hmo",
                    "ani",
                    "hmu",
                    "hmo",
                    "ani",
                    "hmo",
                    "ani",
                    "hmo",
                    "hmu",
                    "ani",
                    "hmu",
                    "ani",
                    "hmu",
                    "hmo",
                    "hmo",
                    "hmu",
                    "hmu",
                    "hmu",
                    "ani",
                    "ani",
                    "hmo",
                    "hmu",
                    "ani"
                ]
            }
        },
        {
            "id": 775133,
            "age": 32,
            "gender": "Ma",
            "data": {
                "stim_set": [
                    2,
                    2,
                    2,
                    2,
                    2,
                    2,
                    2,
                    2,
                    2,
                    2,
                    2,
                    2,
                    2,
                    2,
                    2,
                    2,
                    2,
                    2,
                    2,
                    2,
                    2,
                    2,
                    2,
                    2
                ],
                "cond": [
                    "t",
                    "t",
                    "t",
                    "t",
                    "s",
                    "s",
                    "t",
                    "s",
                    "s",
                    "t",
                    "s",
                    "s",
                    "t",
                    "t",
                    "s",
                    "t",
                    "s",
                    "s",
                    "s",
                    "t",
                    "t",
                    "s",
                    "t",
                    "s"
                ],
                "space_ref": [
                    "hmu",
                    "hmo",
                    "ani",
                    "ani",
                    "hmu",
                    "ani",
                    "ani",
                    "hmo",
                    "ani",
                    "hmu",
                    "hmu",
                    "hmu",
                    "hmo",
                    "hmo",
                    "ani",
                    "hmu",
                    "hmo",
                    "hmo",
                    "ani",
                    "ani",
                    "hmo",
                    "hmo",
                    "hmu",
                    "hmu"
                ],
                "time_ref": [
                    "hmo",
                    "hmu",
                    "hmu",
                    "ani",
                    "hmo",
                    "ani",
                    "ani",
                    "ani",
                    "hmo",
                    "hmu",
                    "ani",
                    "hmu",
                    "ani",
                    "hmo",
                    "hmu",
                    "hmu",
                    "hmo",
                    "hmo",
                    "ani",
                    "hmo",
                    "hmo",
                    "hmu",
                    "ani",
                    "hmu"
                ],
                "resp": [
                    "hmo",
                    "hmo",
                    "hmu",
                    "ani",
                    "hmu",
                    "ani",
                    "ani",
                    "hmo",
                    "ani",
                    "hmu",
                    "hmu",
                    "hmu",
                    "ani",
                    "hmo",
                    "ani",
                    "hmo",
                    "hmo",
                    "hmo",
                    "ani",
                    "hmo",
                    "hmo",
                    "hmo",
                    "hmu",
                    "ani"
                ]
            }
        }
    ]
}
