# Supplementary material for: A spatiotemporal style transfer algorithm for dynamic visual stimulus generation
Source: Nat Comput Sci. 2024 Dec 20;5(2):155–69. doi: 10.1038/s43588-024-00746-w (PMC11860245; doi:10.1038/s43588-024-00746-w)
Supplement: Supplementary file 8 — Statistical source data. [file 43588_2024_746_MOESM8_ESM.zip › fig2/b.csv]

ori_Animal_pixint	ori_Animal_contrast	ori_Animal_pixcha	ori_Animal_optflow_m	ori_Animal_optflow_p	ori_Human_pixint	ori_Human_contrast	ori_Human_pixcha	ori_Human_optflow_m	ori_Human_optflow_p	ori_Animation_pixint	ori_Animation_contrast	ori_Animation_pixcha	ori_Animation_optflow_m	ori_Animation_optflow_p	stst_Animal_pixint	stst_Animal_contrast	stst_Animal_pixcha	stst_Animal_optflow_m	stst_Animal_optflow_p	stst_Human_pixint	stst_Human_contrast	stst_Human_pixcha	stst_Human_optflow_m	stst_Human_optflow_p	stst_Animation_pixint	stst_Animation_contrast	stst_Animation_pixcha	stst_Animation_optflow_m	stst_Animation_optflow_p	stps_Animation_pixint	stps_Animation_contrast	stps_Animation_pixcha	stps_Animation_optflow_m	stps_Animation_optflow_p	stps_Human_pixint	stps_Human_contrast	stps_Human_pixcha	stps_Human_optflow_m	stps_Human_optflow_p	stps_Animal_pixint	stps_Animal_contrast	stps_Animal_pixcha	stps_Animal_optflow_m	stps_Animal_optflow_p
0.28544383028095516	0.14059524450915198				0.33933218159949163	0.27557857284146847				0.24719933789487986	0.170164744998768				0.2683612813180828	0.13133208784443906				0.321541621278141	0.2630775505000303				0.23165641453340602	0.16171099102261668				0.250416180158406	0.1942292862274958				0.3344387410925017	0.2785398019992636				0.2779933746936274	0.15036305829948637
0.28548076661220056	0.14059553605017472	0.00018152431690268703	0.006989321671426296	3.2128846645355225	0.3394897705610022	0.27557791587651465	0.0005193071441539581	0.015871571376919746	3.032099723815918	0.24770821277006164	0.17021456148263883	0.0010184944058641975	0.041174303740262985	3.239354372024536	0.2678049201161947	0.13392760925599728	0.012127258079157594	0.3643327057361603	3.208125591278076	0.321334609885621	0.2669276626645933	0.018509798248002907	0.7863693833351135	3.263050079345703	0.23142087645243284	0.16368096162407955	0.013508640840595491	0.30602002143859863	3.1981186866760254	0.2501685034835694	0.19591548046830087	0.018612974877450988	0.04643562436103821	3.0651557445526123	0.33456511267701505	0.2789863352319002	0.0131522004924655	0.07133667916059494	3.123061418533325	0.2779246819966412	0.15083243271941005	0.0100944166439724	0.08171955496072769	3.1672561168670654
0.28815297067901235	0.1401923279873638	0.020321572031590424	1.8173424005508423	2.16110897064209	0.3394350944081335	0.275452157410669	0.01502735509713144	1.0174311399459839	2.1882359981536865	0.24608091213916125	0.16941877181477583	0.005492978962418301	0.4834500849246979	2.82039737701416	0.2709231175108932	0.1348017387859183	0.021397711283587504	1.591506838798523	2.1662206649780273	0.32191538444081336	0.26804157872642514	0.02584004516158316	1.3253469467163086	2.5500495433807373	0.23039905024509805	0.16398484130231042	0.01327557076071169	0.3642112612724304	3.0375006198883057	0.2486822377677923	0.19525752856452028	0.024591116047113292	0.0858326107263565	3.173388719558716	0.33457466979847483	0.27896689845125466	0.03085380923202615	0.3762316107749939	3.180234432220459	0.2804571872730575	0.15068374285087438	0.02629868344907406	0.3480072319507599	3.1669986248016357
0.2905092691879993	0.1395209402522872	0.020633616727941173	1.8525350093841553	2.0934195518493652	0.3391780450027232	0.27538632352544284	0.013767710035403051	1.1090415716171265	2.18715763092041	0.24614278804693165	0.1694978176461359	0.005999517746913576	0.4471808075904846	2.9479000568389893	0.27248115241466947	0.1344781542872821	0.020127195669934636	1.6110233068466187	2.0739824771881104	0.3206446815994917	0.26880694147696066	0.02254394176652142	1.0708320140838623	2.5288054943084717	0.23004870756172843	0.16440576486730177	0.012163092320261436	0.34327155351638794	3.043718099594116	0.24865812511347107	0.195193799408602	0.023185153980573713	0.08386041224002838	3.1293179988861084	0.3344896968046478	0.2796668073944198	0.029516867510893236	0.36319687962532043	3.1411001682281494	0.28254840686274535	0.1502538781547341	0.025166042574437185	0.3398441672325134	3.1701388359069824
0.2927817421818267	0.138905132903509	0.0204809311456064	1.7884337902069092	2.133204936981201	0.33770970208106416	0.27515764968591244	0.016002389989560637	1.139715552330017	2.1392648220062256	0.24561000760257806	0.16978303185310412	0.03466271077296661	3.956592559814453	2.145907402038574	0.27563343659222944	0.1340921707754067	0.020348612245824262	1.5905368328094482	2.0213305950164795	0.3203728270243284	0.2689475304585067	0.022861973493100943	1.0451489686965942	2.4177777767181396	0.2300106606299927	0.1645718326376093	0.02334566766521423	1.1747419834136963	2.353746175765991	0.24794197360657216	0.19492096398591607	0.047795116194626015	0.2912710905075073	3.193027973175049	0.3327810145470227	0.27829897167398177	0.031840745846949875	0.3802145719528198	3.150564670562744	0.2848962092070626	0.1499677322560987	0.02417783366240014	0.3323115408420563	3.1457087993621826
0.29437130792710603	0.13856493486094937	0.02067615854212055	1.7758562564849854	2.115065097808838	0.3364694421750183	0.2751841564253947	0.01689736094090413	1.3062516450881958	2.3280186653137207	0.24420869502314813	0.1704094423680031	0.04824553915895059	6.231624126434326	2.1581525802612305	0.27648682598039226	0.13417771181260155	0.020114759213870737	1.6449469327926636	2.0103368759155273	0.3182994678195352	0.269319391573368	0.022815836056644875	1.0646635293960571	2.3757083415985107	0.227495642701525	0.16465223415177008	0.03092868895243283	1.825195550918579	2.475522756576538	0.24624854331200063	0.1945297054253277	0.05525976278821716	0.3549540340900421	3.1497745513916016	0.331495590221042	0.2785673077850046	0.03187395748229845	0.3939150869846344	3.1389963626861572	0.28629197587599875	0.14957829183385793	0.023155028764978224	0.32979336380958557	3.1458685398101807
0.2966236411810093	0.13856618663778192	0.022378612642973854	1.8636524677276611	2.0850906372070312	0.3357944523874364	0.2750901396455312	0.013640781023057377	1.091699242591858	2.3141064643859863	0.24032941999137625	0.1713803353275702	0.05105438396423382	7.45075798034668	2.096416711807251	0.2794731299927378	0.13419162508949598	0.021673236655773424	1.897788643836975	1.9071314334869385	0.318507874909223	0.26944350116796645	0.019556049155773417	0.8698244690895081	2.378915309906006	0.22489205473856214	0.16542744403350731	0.03274088825344953	2.0522654056549072	2.4888391494750977	0.24292334587191364	0.19444927363889053	0.05734552866285401	0.38146233558654785	3.153381586074829	0.33090728684413573	0.2782104167601048	0.029926558528504003	0.3792320489883423	3.154237985610962	0.2885050764229304	0.14948478808946492	0.022119344873365997	0.32021409273147583	3.1693220138549805
0.299225222120098	0.13886498769601824	0.0223737872753268	1.7765583992004395	2.0678904056549072	0.3349323796069353	0.2751316160383567	0.013958957425562812	0.6051285862922668	2.5776286125183105	0.23905378540305	0.1715416624182232	0.054730226205065326	8.392244338989258	2.120882272720337	0.2810467728758171	0.1345677558431208	0.021608297022512702	1.9332633018493652	1.833838701248169	0.316753086419753	0.26981081511791677	0.01830665622730573	0.796233594417572	2.4559850692749023	0.22273583877995642	0.16579396096877932	0.0348187295751634	2.321288824081421	2.511855363845825	0.24101991137890355	0.19364244441160658	0.0584718662059731	0.38864994049072266	3.1506507396698	0.3297944694081335	0.27793917534341434	0.028881730267338448	0.35878899693489075	3.1427221298217773	0.29082695482706983	0.14966063934754548	0.021862103985112576	0.31940361857414246	3.1783740520477295
0.30054044401325375	0.13915399240219206	0.02183690626134713	1.7704626321792603	2.0352859497070312	0.3340769122753265	0.2751067830659038	0.012975301550018156	0.5633164048194885	2.5774636268615723	0.23653992630038126	0.17127742772002263	0.055523836067991966	8.183801651000977	2.1290011405944824	0.28373119780319533	0.13520406214340489	0.020823188997821346	1.8935790061950684	1.8505088090896606	0.3167008385530137	0.269842784839202	0.015988964914669567	0.7409645318984985	2.870077610015869	0.2214166723402325	0.16531640231304023	0.035919588553013804	2.456153392791748	2.4882564544677734	0.2389323015954066	0.19296930858898995	0.05858194756490557	0.39414316415786743	3.1618213653564453	0.32969784149192105	0.27867675125224417	0.029328262583968808	0.36067718267440796	3.1535303592681885	0.29231370846949883	0.14991516126043244	0.02147319382035221	0.3138882517814636	3.162451982498169
0.3042367564792119	0.13971757114937328	0.02372203924972766	1.8849148750305176	2.097639322280884	0.3347136792506356	0.2752474632979572	0.013403200458424106	1.9861247539520264	2.7339303493499756	0.23651361655773426	0.17011795862105553	0.05701552713099127	8.00001049041748	2.2023794651031494	0.28586063453159044	0.13561672181000106	0.022232763707334787	2.0723538398742676	1.806016206741333	0.31610334967320247	0.27017239220853656	0.015511069126724763	0.7503029108047485	2.4851558208465576	0.2201381343046477	0.16457384210153625	0.03707886256354393	2.4401261806488037	2.4884567260742188	0.23838968035130734	0.19174663324644742	0.059352622038398715	0.39327096939086914	3.146083354949951	0.32960884452160516	0.2781868328183705	0.03002409421523241	0.3679563105106354	3.153085708618164	0.29559323937908466	0.15019807285010553	0.022370605823347864	0.33338209986686707	3.1731882095336914
0.3071304835012709	0.14040170585831035	0.024049497605755275	1.9092206954956055	2.1342484951019287	0.3343109794843864	0.2753614562717101	0.013611279899691355	2.293527364730835	2.7920870780944824	0.23535861899736746	0.16909157984382125	0.06004990326570444	8.493642807006836	2.210540533065796	0.28963379402687006	0.13630804749554132	0.02364964596949892	2.2685630321502686	1.874096393585205	0.3168646230482934	0.2703771450641952	0.015525184958242556	0.6620393395423889	2.8453149795532227	0.21985882466412485	0.16318602492463302	0.03961992783224402	2.7373530864715576	2.3879342079162598	0.23716282991784662	0.19071274580448835	0.060493303774055894	0.3960600197315216	3.1742401123046875	0.32959851579520705	0.2782092266325189	0.02986641873184461	0.3633546829223633	3.12591290473938	0.29856604030501077	0.15075126359719637	0.02204104541122005	0.34345558285713196	3.1507108211517334
0.3102673908973312	0.14089249102482815	0.02380221240695352	1.939361333847046	2.103895425796509	0.3343581282339324	0.27549677848425314	0.012785690983569348	2.0309553146362305	2.766963243484497	0.23656772393563913	0.16792927937627017	0.06205032169117648	8.850828170776367	2.1954033374786377	0.2917501985748003	0.1369545197373429	0.023021985067175014	2.261986494064331	1.793070912361145	0.31594678195352216	0.27064890208964154	0.013967859250181557	0.6326233744621277	3.0924835205078125	0.2205267054738563	0.16225590073781967	0.04034373865286855	2.7864363193511963	2.2752602100372314	0.23811501736111115	0.19041905347035024	0.06151633561410674	0.3959464728832245	3.1645913124084473	0.32929686365286853	0.2781227708977075	0.030167004243827178	0.3628811836242676	3.145015239715576	0.3013958943241648	0.1512346945949924	0.021641934175290516	0.3464033007621765	3.1344542503356934
0.3128878889229299	0.14145800335012465	0.023604980823347846	1.9344033002853394	2.1310665607452393	0.3347303410947711	0.2755080285638869	0.014366261290395801	1.0812439918518066	2.965270757675171	0.23755961073665566	0.16772815803275196	0.05898070703976035	7.235780715942383	2.201730251312256	0.2951373683732753	0.13787601159238658	0.023795337463689177	2.131673812866211	2.0289716720581055	0.31716958855301386	0.27070450037254695	0.019294826842774147	0.7501657009124756	3.018588066101074	0.2216547408315177	0.16232019845354465	0.03923298497639796	2.722768545150757	2.2229163646698	0.2392136480460237	0.19120269324986955	0.06269015381036673	0.40595147013664246	3.150691270828247	0.3303955709309184	0.27892709096502566	0.035844647841775594	0.3984616696834564	3.1286509037017822	0.30424870359023226	0.15193116930308587	0.02487040015659042	0.36656635999679565	3.144430160522461
0.31738713292029774	0.14235331433619391	0.02416480148193536	1.9061155319213867	2.1284899711608887	0.3365097471859113	0.27541437123969587	0.012347608024691354	0.5738440752029419	2.999788999557495	0.24144556922884888	0.16676030423337235	0.05840555782498188	6.1445393562316895	2.021461009979248	0.29806743032861294	0.13847442044821962	0.022099520016339854	2.146451234817505	1.8036128282546997	0.31740714642338425	0.2709753846118793	0.01357582720588235	0.6268339157104492	2.7472636699676514	0.22403004153050116	0.16112885154011466	0.038021383669208424	2.7300546169281006	2.122627019882202	0.24198440336782875	0.18981879293929768	0.05968299093364194	0.40324538946151733	3.1403706073760986	0.3313664428444988	0.27812940371881006	0.029719654933732756	0.34338822960853577	3.150843858718872	0.30824310378086406	0.15270163465005776	0.02157909517973856	0.35702866315841675	3.121356964111328
0.3200979243259801	0.14294922107741317	0.023451495268246175	1.845132827758789	2.1331372261047363	0.33776894970951354	0.27538566408395176	0.011141450503812636	0.4813416004180908	2.9722018241882324	0.24286632937318448	0.16662996263919846	0.05816612200435729	6.267744064331055	1.9188640117645264	0.30236146854575163	0.1393695877362441	0.022455133442265796	2.1426405906677246	1.8616735935211182	0.3200091798293391	0.27108815512106377	0.012679727214960058	0.5754119753837585	3.5715157985687256	0.22660989696804648	0.16050366218186726	0.03870619439905592	2.80903697013855	2.1850924491882324	0.2435275465799744	0.18943023933889855	0.058228728383714595	0.40321677923202515	3.1247987747192383	0.3328379955859659	0.2780526484626298	0.027972009463507624	0.3116472661495209	3.141261577606201	0.3112064596382534	0.15336900263031825	0.02155389178240742	0.36024194955825806	3.1305911540985107
0.3241675460693538	0.14339200975375974	0.022493281079793027	1.7846243381500244	2.1119155883789062	0.33865601596541356	0.2753641124803254	0.011928542858115461	0.5320934057235718	3.008742570877075	0.24566380293436818	0.16715186423459588	0.05887461987109656	6.409814357757568	1.9254173040390015	0.3050773250272333	0.1396064781837568	0.020467603939724036	1.9440540075302124	1.929444670677185	0.32015426992556284	0.2712040193928739	0.0130172079248366	0.6180247068405151	2.569617509841919	0.22866900417574437	0.16079847517033724	0.039633850762527234	2.920997381210327	2.0854499340057373	0.24619912229938257	0.190126855255807	0.0592240079770334	0.4019750654697418	3.126222848892212	0.33364687726942593	0.27781279180952945	0.028017076014433536	0.3141006827354431	3.124875545501709	0.31488193167892164	0.15386999636358129	0.021141708651053023	0.35881033539772034	3.12992787361145
0.3268929610906863	0.14377917517562766	0.022087042426924452	1.7297966480255127	2.152888774871826	0.3393331744734929	0.2755736120011332	0.010687220576888165	0.4672259986400604	2.9064977169036865	0.24531817640250547	0.1671263433433757	0.05927673526007623	6.368382930755615	1.8508703708648682	0.30920303422294837	0.14049392093720653	0.02003392224945534	1.8166807889938354	1.9436817169189453	0.3219825367647059	0.27139560588327916	0.011551203930646336	0.4867638349533081	3.0174193382263184	0.22955349605119835	0.16060868541304593	0.03919123887981118	2.908945322036743	2.0995023250579834	0.2460286486701164	0.1900483846815875	0.05922233853031953	0.39270657300949097	3.138242244720459	0.3344772674405411	0.27796299583225165	0.026754974298747274	0.29638344049453735	3.1564977169036865	0.3177844555646332	0.15423001759716237	0.021682329963235287	0.372186541557312	3.1128203868865967
0.33079592893291576	0.1438508477856763	0.02211860305464779	1.7462657690048218	2.1363370418548584	0.34082036923565706	0.2759957004923523	0.012486825980392163	0.5157462358474731	2.873072385787964	0.24623876775826076	0.16689616523386547	0.05956148585012705	6.403776168823242	1.847856879234314	0.3117622151870005	0.14059102320804173	0.018621090913217137	1.7246818542480469	1.9697856903076172	0.3224117703794481	0.27188763678510813	0.012230091457879448	0.5747019648551941	2.6502318382263184	0.22951815541031229	0.16038575216056275	0.03904769766702977	2.872542142868042	2.065791368484497	0.2468740681168301	0.19010300182279696	0.05827026455836963	0.39152106642723083	3.123546600341797	0.3357490567696987	0.2785581030251952	0.026709442515432124	0.29414302110671997	3.1385715007781982	0.3213016819285586	0.15449454535827759	0.021572657101034863	0.37157586216926575	3.1268198490142822
0.3334719314519788	0.14371993587590645	0.021867803081880903	1.820477843284607	2.1882336139678955	0.3412792883646514	0.2763866254481616	0.010140007999727673	0.46196821331977844	2.7670371532440186	0.24516745387391076	0.16623278945650052	0.06051506899055922	6.775830268859863	1.7744472026824951	0.3158006309005085	0.1403723438189766	0.01930101102941176	1.72157621383667	1.9445558786392212	0.32410290713507617	0.27239652651782126	0.011213082107843133	0.48697543144226074	2.5763626098632812	0.2295489798928831	0.1596843304086416	0.03932637186819172	2.994457960128784	2.025496244430542	0.24620665395787922	0.18963557151250002	0.05863766481708424	0.389532208442688	3.156104564666748	0.33658832039760356	0.278880763600786	0.026311148272966593	0.2822391390800476	3.1428720951080322	0.3241272864469862	0.15448250504661828	0.021588497696532323	0.3680054843425751	3.126033306121826
0.33792791167392905	0.14345344639038377	0.0221921367215868	1.8326892852783203	2.213848114013672	0.343374724832062	0.27674044580860074	0.011593779786220046	0.5609371066093445	2.636005401611328	0.2476157648533949	0.1647503549002755	0.06126623490831521	7.093522548675537	1.681234359741211	0.31847969998184467	0.14027785243336635	0.01869569262890341	1.667069911956787	1.9825096130371094	0.3248459229756718	0.2728024302649345	0.012259106072984749	0.5373449921607971	2.271228075027466	0.23030820511074798	0.15850054270158065	0.04066499863834423	3.0354018211364746	1.9908467531204224	0.24746205093727316	0.1881854859652251	0.05812825804511622	0.3955565094947815	3.1134581565856934	0.3383317177854939	0.2792999728701	0.025330032736474228	0.27634215354919434	3.1688294410705566	0.32812887362699705	0.1544213771329063	0.021857597755537386	0.3769604563713074	3.1832237243652344
0.34012892327069644	0.1431986008061576	0.020985180646332605	1.7762542963027954	2.195129156112671	0.34455320669934625	0.2770978471329238	0.012396341117465499	0.5735697150230408	2.6588692665100098	0.24713764637799593	0.1643231656729578	0.062198190416212766	7.267715930938721	1.6484194993972778	0.32222184776688456	0.14026452555640848	0.01793955383079158	1.5925911664962769	1.9998162984848022	0.32729132057915755	0.2731306793793642	0.01284910584604213	0.5573567152023315	3.2236552238464355	0.2311510757080611	0.15773671366943057	0.042161622866739294	3.226958751678467	1.9196882247924805	0.2474837423974218	0.18826958383769163	0.05822013009486203	0.40359407663345337	3.1417713165283203	0.3398024733909768	0.2797169092200953	0.025453868237109677	0.2744603753089905	3.150484323501587	0.3305478409245641	0.15432300699803075	0.021502604166666658	0.3737770617008209	3.1550872325897217
0.34367171472176844	0.14293096297145083	0.01942198137935729	1.6362881660461426	2.1959409713745117	0.34636715487699704	0.27719057189956564	0.011844142894426292	0.5938053131103516	2.484208345413208	0.2478469172680645	0.16324012111862296	0.06288157708106387	7.265152454376221	1.6896164417266846	0.32446636142883073	0.13994793075453174	0.016428076207334788	1.4572290182113647	2.139439105987549	0.32794914215686266	0.2733609405843231	0.011638815132534498	0.5419536232948303	3.2724814414978027	0.23106812250363107	0.15727885700353092	0.04058456449709513	3.2878098487854004	1.9278053045272827	0.24806753528957895	0.18775524973276347	0.05912730346768332	0.3951435387134552	3.152958393096924	0.3413039215686275	0.27965586334477255	0.024017192322530835	0.25561442971229553	3.12611985206604	0.3337556990967686	0.15410994061507724	0.02142208917710604	0.3783813714981079	3.1609504222869873
0.34584402516793755	0.14270355723765674	0.019454964653685552	1.6265172958374023	2.200458288192749	0.3478035584604212	0.27713045439892453	0.013639667585784315	0.6667229533195496	2.389195680618286	0.247527782032952	0.16102707341944414	0.06357215357207696	7.288245677947998	1.6126266717910767	0.3280119939179374	0.14006574133333774	0.016247407180464784	1.3517793416976929	2.039809465408325	0.33052932098765425	0.2733695709449755	0.012823858478576611	0.5765766501426697	3.042759418487549	0.23176344635076251	0.15534507440371664	0.039582624137618004	3.369875431060791	1.8688380718231201	0.2478927071986203	0.18628568602583137	0.05790519187999281	0.3895755112171173	3.142887592315674	0.34323568417529055	0.28016858597988825	0.024104502825435734	0.2514656186103821	3.137852430343628	0.33608757716049376	0.15400861440707952	0.02159454429920117	0.3834293484687805	3.1297521591186523
0.34938442804783965	0.14258608137502243	0.019208658144970945	1.6290230751037598	2.2294158935546875	0.3495283295320442	0.2771536971531563	0.012839518938362379	0.6574825644493103	2.3675601482391357	0.24954276024645972	0.1591048635836153	0.06518138956971674	7.808712482452393	1.5931164026260376	0.33021945919571527	0.13977302817984993	0.016125096450617285	1.3650215864181519	2.1005964279174805	0.3311797272149602	0.27351336903161044	0.011903084150326796	0.5500321984291077	2.763881206512451	0.2324895833333333	0.15346585301948326	0.041023499909222945	3.4186816215515137	1.8848657608032227	0.24909398403458619	0.18485607772423931	0.05921683375317719	0.38895857334136963	3.13189959526062	0.34463811444716774	0.2805706410069479	0.02406143762481844	0.25138577818870544	3.141099214553833	0.33925908054193876	0.15393955218923225	0.021445329520697175	0.3779121935367584	3.1702048778533936
0.35196010206744704	0.1426457991799338	0.018136942855846036	1.5492702722549438	2.241649866104126	0.3512134693287035	0.276905872747384	0.013226854688634706	0.6820486783981323	2.4238340854644775	0.24936894914215704	0.15808677515958705	0.06287517446214595	7.102550029754639	1.539393663406372	0.3338738652868555	0.1398841863501988	0.017916876588598404	1.2367960214614868	2.2589704990386963	0.3333950390341323	0.27326480618502086	0.014602373819898328	0.5199130177497864	2.7700226306915283	0.2328362835875092	0.15274782173412899	0.040014830700798844	3.020812511444092	1.8454277515411377	0.2491335372980209	0.18475735607879631	0.05919700038580247	0.39375928044319153	3.170692205429077	0.3459760135825162	0.28017279330685535	0.029610712543119082	0.2965448200702667	3.14031720161438	0.34197917801379824	0.15413440295498956	0.024701181803740025	0.40615716576576233	3.181173324584961
0.35470673764297395	0.14273343574986072	0.018000181554103115	1.49673330783844	2.2345707416534424	0.35230634985475673	0.27647803363267504	0.01409943349446261	0.713208794593811	2.582812547683716	0.25106225319989106	0.15725589740837864	0.0629685060366739	7.239254951477051	1.5511407852172852	0.3355222460511983	0.14009687117650094	0.014345832198620187	1.28373384475708	2.1743810176849365	0.33365125726216416	0.27310168705891735	0.0118139070442992	0.5783969163894653	2.830981492996216	0.23341085126180103	0.1510113124363751	0.039572411719317344	3.034538745880127	1.8101001977920532	0.2502862583401417	0.18346020050567288	0.05744844998184459	0.38698244094848633	3.145116090774536	0.3473879754448073	0.2806144869158107	0.026209185786583128	0.28679290413856506	3.128093719482422	0.3444804503109111	0.15431053497935132	0.022135327308006537	0.3971653878688812	3.171149253845215
0.35608888349900164	0.14287518681448924	0.016876041099310093	1.4682812690734863	2.2525620460510254	0.35313218982616207	0.2761931897584615	0.014047443774963692	0.7203254103660583	2.5335700511932373	0.25049905251452415	0.1569318002428086	0.06559572440087143	7.614840507507324	1.561999797821045	0.33861004448075527	0.14024697581624268	0.014206943309731294	1.230688452720642	2.2467265129089355	0.33551893268881633	0.27272713104626595	0.011983858705519242	0.557894229888916	2.9631149768829346	0.2344786957607118	0.15100796991191953	0.0416787854030501	3.147421360015869	1.8211947679519653	0.25007146281545045	0.18321944047753222	0.05726119678195351	0.39253056049346924	3.1483445167541504	0.34840748541893635	0.2803273178130091	0.02790534081109295	0.29842838644981384	3.1515109539031982	0.3461273360906862	0.15463928353283388	0.02200805930010894	0.3867567479610443	3.1686909198760986
0.35946101976670297	0.1428143480017915	0.016770656034404485	1.3883837461471558	2.3542439937591553	0.35435630276416125	0.27554493673116975	0.016555094578340597	0.8289922475814819	2.730381965637207	0.25378964404048654	0.15674221343921127	0.06321104529774872	7.197014331817627	1.5983936786651611	0.34010964165758895	0.14023885972017608	0.012149833197167765	0.8893228769302368	2.5261685848236084	0.3356826377541759	0.27231723765706417	0.014311966684822082	0.7243813276290894	3.224545955657959	0.23632196350762527	0.15092999366446166	0.03980552718772692	3.198347806930542	1.9403430223464966	0.2526645717025237	0.18288096582190802	0.05672631002632534	0.3842748999595642	3.15974497795105	0.34889831268155375	0.27949029377369644	0.03132663710738924	0.32957908511161804	3.1428256034851074	0.34904780262799595	0.15467389470833695	0.02216292920524692	0.3920017182826996	3.1584978103637695
0.3613622500794301	0.14289283040822265	0.016646543947440084	1.3719431161880493	2.441835880279541	0.35487476312863103	0.27504407809107406	0.01552580763208061	0.7942365407943726	2.7370705604553223	0.2555923117510894	0.15677808529261586	0.06140445147966593	6.807341575622559	1.5831857919692993	0.3432999273783587	0.14004799058554293	0.013993061229121279	1.0651021003723145	2.4931089878082275	0.3371040475217865	0.2718374577087208	0.013840311819172115	0.715252697467804	3.272752285003662	0.2391002405591866	0.15107748286704087	0.03766547521786493	2.9804508686065674	1.818792462348938	0.25436469396786476	0.18286003765239692	0.05641460574391794	0.3895116448402405	3.1761369705200195	0.34975801958514885	0.27987298385599696	0.03193172714687725	0.33578211069107056	3.1428120136260986	0.35114584468046467	0.15489011206521947	0.022756113267066072	0.4004524350166321	3.1531178951263428
0.3636920161583152	0.14255603820092516	0.016148870109386357	1.4248768091201782	2.437897205352783	0.356204153333787	0.2742214829933194	0.01937292631172841	1.02877938747406	2.8979499340057373	0.2585152576366193	0.15681993326415145	0.06255059827750543	7.06596040725708	1.7438710927963257	0.34454359567901244	0.13972316096295045	0.01319906272694263	1.0171406269073486	2.5279572010040283	0.3372869632806827	0.27111358764250304	0.016725024963689175	0.8481428623199463	3.129154682159424	0.24138525780682657	0.15094659565746568	0.03871869326434276	3.0638587474823	1.9954851865768433	0.25722248887981136	0.18337937752495878	0.056699074074074034	0.39296039938926697	3.162404775619507	0.350340518904321	0.2785353685024774	0.03817373309277415	0.3638582229614258	3.1741738319396973	0.3532787351919935	0.15480018775775276	0.023692843080519253	0.39511576294898987	3.1621217727661133
0.36557546267928487	0.1419393176358931	0.016652991954883792	1.4425203800201416	2.669053792953491	0.356974592354303	0.2731914056649421	0.020400159427196803	1.0267386436462402	2.967722177505493	0.2602066397739653	0.1570327194375946	0.06170876877950251	6.914949417114258	1.6149284839630127	0.34774510371278167	0.1396992731188515	0.014057127133260712	1.0706638097763062	2.57837176322937	0.3391448347857662	0.270114880453302	0.01792248207153231	0.8932439684867859	2.687650203704834	0.24406933664669572	0.15086021664333868	0.0382440938180828	2.8869471549987793	1.9376240968704224	0.2591411824278324	0.1837081751486622	0.05646139280364922	0.38360440731048584	3.1663036346435547	0.35143335120506547	0.2781611567936143	0.03774316193491282	0.3665602207183838	3.137112617492676	0.3552834655274147	0.1542903208268037	0.024719375510620915	0.4030875563621521	3.1692583560943604
0.368586214086329	0.14138942041735555	0.017988769176652136	1.4880337715148926	2.7641210556030273	0.35772426328749113	0.2722249659041742	0.020565688543936103	1.0862033367156982	3.0282950401306152	0.2641490289692267	0.15700064611942036	0.05971220979711331	6.517814636230469	1.858238935470581	0.34945042438271606	0.13888735603226884	0.015303791076615832	1.2722465991973877	2.722395181655884	0.33900104960965866	0.2692774192084993	0.018522177968409586	0.9081979990005493	3.101449728012085	0.24646117578976037	0.15142553725954155	0.037494905137981115	2.757779598236084	2.1092467308044434	0.2622223243464052	0.18326472049882597	0.056002968693264286	0.3881766200065613	3.171957492828369	0.3522787068241649	0.2781170757244338	0.0382527999046841	0.3717900216579437	3.1561310291290283	0.3580583738993283	0.1537756731757629	0.025481443184912873	0.4012523591518402	3.163731813430786
0.37042649328249827	0.14132811802993273	0.01840984562227668	1.6747769117355347	2.8202314376831055	0.3580126960216956	0.27083737797477275	0.02362282986111111	1.183127522468567	3.20822811126709	0.2664031238652868	0.15743775553513598	0.06158532901007631	6.750403881072998	1.8442469835281372	0.3523938135439361	0.13914829767532805	0.015963360112563538	1.3705058097839355	2.8922805786132812	0.34021926062091506	0.26817015691074936	0.021912371777414667	1.032397985458374	3.373455047607422	0.24960877927559913	0.1517912429558723	0.038507262164124895	2.877944231033325	2.061434507369995	0.26474932342728735	0.18381425288206757	0.05734794702024328	0.4007149338722229	3.148483991622925	0.3523488945057188	0.2768325990135384	0.03958779842955703	0.38830646872520447	3.176417112350464	0.3600997866739286	0.153613517262696	0.02531344606708425	0.4019153416156769	3.1228249073028564
0.37306183902959317	0.1411386938698199	0.018756541621278124	1.687768816947937	2.8434290885925293	0.35841169945987633	0.2697959493541802	0.021561403583424114	1.1212964057922363	3.215668201446533	0.2694653260030864	0.1574271172152779	0.059325810185185165	6.269598484039307	2.0976977348327637	0.3536094884713145	0.13880288814784983	0.015857491376180102	1.4330285787582397	2.7316362857818604	0.3394987972040669	0.26716225456965514	0.019427003903413214	0.9952288866043091	2.8888940811157227	0.25190650531045755	0.15207306110569752	0.036477975217864916	2.582493782043457	2.236952066421509	0.2675920380015434	0.1842088147729469	0.057514476102941144	0.39299532771110535	3.1948204040527344	0.3522741495324982	0.2753597478802952	0.03716008958560274	0.3746453821659088	3.1726315021514893	0.3624664706449709	0.15342889985466063	0.025367098141339858	0.40052133798599243	3.1457269191741943
0.37380270742556293	0.14124912037441645	0.018860691267247622	1.5881444215774536	2.8752119541168213	0.3598013202387437	0.269003059276737	0.024104453181735652	1.328849196434021	3.1935582160949707	0.2701928104575165	0.15776161108715264	0.06162603542574432	6.654380798339844	1.9941117763519287	0.3558490207425562	0.1389165810481159	0.015803496051198258	1.340547800064087	2.8704874515533447	0.3419357071532316	0.26634226734786187	0.022500590050835146	1.133940577507019	3.2042012214660645	0.25400566789215684	0.15230298448516053	0.03908454747639797	2.745595932006836	2.2831552028656006	0.26854453181735644	0.1845328288813893	0.058536706551833684	0.39919334650039673	3.1649084091186523	0.3542877022626181	0.2753304822066518	0.03779711187136889	0.36903199553489685	3.1664252281188965	0.3633710100649055	0.15354579868948945	0.026098595225127107	0.40166160464286804	3.1238033771514893
0.3752985713961509	0.14117157575622463	0.017787266816448793	1.5319420099258423	2.810559034347534	0.36136951649872906	0.2681215539911705	0.024853307121459705	1.3601694107055664	3.2472846508026123	0.2724150128222587	0.15833317017492587	0.0631431922884894	6.855969429016113	2.1552932262420654	0.3560692175018155	0.13855111690926794	0.014034977532679736	1.1514135599136353	2.7930378913879395	0.34277683596586794	0.2655643683351823	0.022717978395061726	1.2397453784942627	3.213336944580078	0.25533110929557007	0.152232378580784	0.039288324936456044	2.8024137020111084	2.3509573936462402	0.27076498814224764	0.18545827600446524	0.05985956080927737	0.40370050072669983	3.1771657466888428	0.35502327296659425	0.27326210648384003	0.03774679585375816	0.3765002489089966	3.1555941104888916	0.3646953181735659	0.15354901437152135	0.025446817413307923	0.39466431736946106	3.1165590286254883
0.3752684646196445	0.14134703690180167	0.017434084513435005	1.5028326511383057	2.871412992477417	0.36361623150417616	0.26755496468453427	0.023992346359840246	1.409498929977417	3.3477368354797363	0.27208012776870016	0.15857168967687363	0.06339335965867827	7.0836567878723145	2.2804758548736572	0.3569023409132172	0.13900656068064282	0.017279360702614377	1.1490806341171265	2.784590005874634	0.34559840232389244	0.2649286016490409	0.023495256899055923	1.1291590929031372	3.0556271076202393	0.2554940541031227	0.15309308858136467	0.04138246641249092	2.886796712875366	2.454002857208252	0.2708402281340778	0.1867440606907671	0.06377238221677557	0.41457515954971313	3.1887288093566895	0.35755612433051936	0.27338643116745265	0.03839375822667029	0.3706761300563812	3.1630020141601562	0.36474865394653216	0.15385796888395753	0.027957858172204076	0.3935590386390686	3.16015625
0.3766924530228758	0.1417558934869329	0.016614418799927397	1.391661524772644	2.7586936950683594	0.36737795450935024	0.2670342959478472	0.026499019891521425	1.6112216711044312	3.5126571655273438	0.2741949238607479	0.15748480626774367	0.06366992613017428	7.012646675109863	2.3765337467193604	0.35680970860566447	0.13928188693782703	0.01269702591684822	1.1906578540802002	2.878636121749878	0.3480658587509076	0.2645730757092926	0.023934345497458244	1.2824218273162842	3.034680128097534	0.256163183097313	0.15201891918365304	0.040983070079883804	3.0302326679229736	2.5592801570892334	0.2720378540305011	0.18497405734780603	0.06308423117510888	0.41959264874458313	3.2152137756347656	0.3608697349310095	0.2735457689016407	0.03587818996232752	0.3601638376712799	3.1712238788604736	0.3660011644993644	0.15414028205836316	0.024643927015250554	0.3758307993412018	3.205540418624878
0.37656243475399465	0.14189910555138732	0.01605549030954976	1.399126648902893	2.7820475101470947	0.3696362336601304	0.2668523261214641	0.02513731872957517	1.461643934249878	3.541311264038086	0.2737156110997639	0.1577810512330491	0.061900728202160485	6.84227991104126	2.1912484169006348	0.35837707652505457	0.13927334921335796	0.01395745960421205	1.1452785730361938	2.873135566711426	0.3514908542120552	0.2642583170377276	0.023636562726942634	1.2381484508514404	3.7249197959899902	0.25699854756717516	0.1518452022593365	0.0402388911583152	3.0129737854003906	2.477565050125122	0.2718576445624546	0.18465704872757502	0.060844884713144545	0.41739267110824585	3.1748695373535156	0.3638671094884714	0.27413852090120405	0.03496028078476761	0.3607192933559418	3.1745543479919434	0.36605966179874766	0.15413651602293157	0.02384993702342047	0.37018364667892456	3.1392886638641357
0.3775464608297024	0.14224338530412142	0.015453601579520708	1.3144054412841797	2.798154592514038	0.3734052259213872	0.26725499318296103	0.02652442470043573	1.6587111949920654	3.944226026535034	0.2745709337554466	0.15852235460738998	0.06202341622412853	7.037530422210693	2.463575839996338	0.3581139251997094	0.13994419838118083	0.012687556735657224	0.9223273992538452	2.447355031967163	0.35415830383079155	0.2646087840549658	0.02461080473856209	1.2351375818252563	3.471336841583252	0.2574989674110385	0.1515675370597684	0.04046482389251997	3.200068712234497	2.5061862468719482	0.27263017003676465	0.18480947986840154	0.06200266799428106	0.4198451340198517	3.1830437183380127	0.36716972897376543	0.27455017807389026	0.033660842751452424	0.3524983525276184	3.1376185417175293	0.36686244723583855	0.15416804850404553	0.02339866869780323	0.3694666624069214	3.1631453037261963
0.3768916192923929	0.142903362031051	0.015564138242102388	1.2918486595153809	2.7610673904418945	0.3760251282225852	0.2677863139669436	0.0275478848946986	1.57821524143219	3.9109597206115723	0.2759157447122366	0.16017170314306353	0.062393024918300684	7.001425743103027	2.374913454055786	0.3591932756899055	0.14056135038683815	0.012273636074800294	0.9485095143318176	2.8967297077178955	0.3581285232843137	0.26505789624300863	0.026642332743282506	1.3617045879364014	3.957270860671997	0.25965366852759614	0.15337163025334968	0.0417266419299201	2.9046690464019775	2.6836392879486084	0.27422541927650684	0.18602651802928688	0.061284037139161224	0.41976651549339294	3.198768138885498	0.370212726091594	0.2757251231463413	0.03305960364469865	0.3376206159591675	3.152670383453369	0.36647397819081323	0.154655772020095	0.023177140068990562	0.3694629967212677	3.1269445419311523
0.37757173089143065	0.1435925717951204	0.014725029218863478	1.2653908729553223	2.822805643081665	0.37988860095542853	0.26828857392305105	0.026387114481209152	1.5118743181228638	3.971338987350464	0.2802432328544843	0.1627972802219114	0.06302405166348947	7.650399208068848	2.570887327194214	0.35853145992193153	0.141233205250108	0.011639847721496007	0.8715590834617615	2.9311680793762207	0.36089209445352227	0.26561341774341285	0.024740684005083505	1.3243564367294312	3.8327319622039795	0.26268485611837333	0.1559277049490676	0.043709575844226585	3.188521385192871	2.660398006439209	0.278146549621006	0.18800694719198777	0.06169111831653954	0.43148502707481384	3.1886301040649414	0.3738133680555557	0.2765102181611771	0.03145634900372182	0.33373844623565674	3.1511170864105225	0.3669289896514161	0.1552773564928089	0.02242399407679739	0.3678913712501526	3.1458840370178223
0.37785828567538093	0.1442361085874448	0.014130222517247638	1.210145115852356	2.728989601135254	0.3836420263707335	0.2685949703227489	0.0275852155387618	1.5914452075958252	3.801103353500366	0.2509240550676289	0.16578117640835696	0.07813012039306468	7.353377342224121	2.4475202560424805	0.3596631377087873	0.141878331330178	0.010904519562454609	0.7640109658241272	2.9843084812164307	0.3655510791122005	0.26596017998648475	0.027099276053013797	1.5335160493850708	4.0770955085754395	0.23498494235657236	0.15852647949641632	0.05483742964778506	2.833214521408081	2.6748905181884766	0.2511100345520153	0.1893743386298387	0.07140291110657228	0.4450232982635498	3.1687262058258057	0.37690696061410683	0.2754290812353109	0.03307726403640158	0.3450838625431061	3.148977041244507	0.36735937074482544	0.15579897545432642	0.02162630066494191	0.35780760645866394	3.1399519443511963
0.37805005928876195	0.14504720883897904	0.013758957141884527	1.1199012994766235	2.777292013168335	0.38747807450526556	0.269132889662555	0.026594776915395787	1.8805683851242065	3.8696911334991455	0.2512868966162854	0.1641370180084062	0.055034032883986964	5.400673866271973	2.5327835083007812	0.3588421557280321	0.14252004465171733	0.01092801947167756	0.7751226425170898	2.621781587600708	0.3684760688997821	0.2664461921436011	0.02571231050290487	1.4225739240646362	3.9132351875305176	0.23449112086964427	0.15816721199841227	0.03622525757988381	2.422032117843628	2.622401475906372	0.2511607661583153	0.18845630471507147	0.05738172459377267	0.42040738463401794	3.177215099334717	0.38103195210375806	0.2769510234105686	0.03333138446350761	0.3479520380496979	3.1428375244140625	0.3673895257466413	0.15652821875549236	0.021778177764161234	0.3651822507381439	3.1788077354431152
0.3774613020265976	0.14577165491580044	0.013322641498729117	1.1451956033706665	2.771296501159668	0.3909533221564087	0.26930225460302315	0.02709427906000362	1.5538420677185059	3.8116824626922607	0.25366146968046466	0.16213432358988983	0.052253737461419744	4.9145708084106445	2.259960412979126	0.3597478156771967	0.14344559087810071	0.01067437136891794	0.7433732748031616	3.0844154357910156	0.37303302582607123	0.266450083700068	0.02608526801924473	1.4545985460281372	4.019923686981201	0.2376940075798839	0.15701961459514904	0.03327738062817718	2.161743402481079	2.525648832321167	0.25353848379629634	0.18726689758304702	0.05510177525871458	0.391774982213974	3.191951274871826	0.38406255531726563	0.2763361426370026	0.03452448143609295	0.37466153502464294	3.1737351417541504	0.36708370495188825	0.15713573279923437	0.020506165747549	0.34703534841537476	3.2002272605895996
0.3789191431781045	0.14631494180335736	0.013267898681463334	1.0803676843643188	2.7949042320251465	0.39480876395697156	0.2691746009268216	0.028595010949981837	1.5985361337661743	3.7905304431915283	0.25624294350263277	0.162568616736793	0.0511191633192629	5.1172614097595215	2.4945228099823	0.3593826820079884	0.14390647819128283	0.011264677514524334	0.8335294723510742	2.7739639282226562	0.3760578079611473	0.26644362854357817	0.02709104938271604	1.5064350366592407	3.7101595401763916	0.2390688770878723	0.15695086424103807	0.03185102918482208	2.0611274242401123	2.662632703781128	0.25554132625272324	0.18720414116191153	0.05432407407407409	0.39584586024284363	3.1738932132720947	0.3879082414215683	0.2767186073040772	0.03516558159722222	0.37921324372291565	3.1798770427703857	0.36821355726897237	0.15754241857929493	0.019801290452523605	0.33356785774230957	3.1949307918548584
0.3786644922726034	0.1467805469331298	0.012831714948710972	0.9943316578865051	2.7836601734161377	0.3980902990536495	0.2689983937556815	0.026911082459604215	1.4770691394805908	3.9552199840545654	0.2578114319512527	0.1607389632285091	0.053169787127814075	4.984991550445557	2.3872733116149902	0.36060219226579515	0.144680018368367	0.012061138344226579	0.8131461143493652	2.616903781890869	0.3801915622730572	0.266152799483851	0.025441715459331875	1.3575135469436646	4.125712871551514	0.2414081449709512	0.15529282379269146	0.03397182507262165	2.1075642108917236	2.6405162811279297	0.2569678422294844	0.1855521085007788	0.054863908179012336	0.4082614481449127	3.167976140975952	0.39134206636937163	0.2767392228830623	0.03500814865876906	0.38323816657066345	3.1599490642547607	0.36827615655637286	0.15787649270267134	0.020004419707697885	0.3443843722343445	3.1682944297790527
0.3790526946600401	0.14694518083080726	0.012293300653594765	1.0078709125518799	2.7615528106689453	0.4016297133147243	0.2683607842150703	0.02850740116648509	1.601832628250122	3.9030518531799316	0.2573797601216414	0.1606278897251417	0.054643431996641234	5.429716110229492	2.58323073387146	0.35985771264524324	0.14475611974437483	0.010589103349673204	0.6960248947143555	3.2598793506622314	0.3827205485203341	0.2656652963152581	0.027212333197167763	1.5667905807495117	4.133257865905762	0.24048704157588968	0.15441636855277108	0.036001713416848234	2.322944402694702	2.690187692642212	0.2565978051811	0.18556331383243757	0.05704217303240738	0.4209786653518677	3.1875786781311035	0.3948242485362202	0.2770195980597214	0.035808278867102375	0.4081680178642273	3.2007033824920654	0.3684505917529051	0.157943902922213	0.019346545649509807	0.32422277331352234	3.205355405807495
0.3798336666553191	0.1472853481881446	0.012662490922294838	1.0124318599700928	2.7440764904022217	0.40361817186365273	0.2680844211345595	0.027354525519698622	1.7027842998504639	3.9672460556030273	0.2564789000090777	0.15907712240224225	0.05883531908133617	5.541220188140869	2.518202066421509	0.36137284404502557	0.14537765235092806	0.013061847539941898	0.7077429890632629	2.8976917266845703	0.38552350558278853	0.2649698463496388	0.027539045479302814	1.412756323814392	4.067973613739014	0.2399836544571531	0.15321276483921067	0.04029071918119098	2.676382541656494	2.633296489715576	0.25599127689270146	0.1850710666552493	0.06081276523919753	0.4444683790206909	3.159205436706543	0.3966723175381267	0.2764473379431253	0.039309934129901976	0.44302213191986084	3.1579368114471436	0.36924737739424485	0.15849316493449295	0.0234209346064815	0.34702882170677185	3.1891560554504395
0.3819054457720585	0.14743771111593407	0.012747151870007266	0.9632500410079956	2.7731404304504395	0.4064600765364016	0.2673750321491591	0.027796229631899066	1.4865435361862183	4.02186918258667	0.2555846893155412	0.15692563719239358	0.05815516918572987	5.461219310760498	2.6219704151153564	0.3616689474400872	0.1453937991220913	0.009434277414669573	0.7070754170417786	2.781219959259033	0.38713375998547545	0.26436019745907113	0.025822990423021053	1.6011476516723633	4.068819522857666	0.23829399850217867	0.15106829739481145	0.03950704656862746	2.967226028442383	2.6884260177612305	0.2546719076230027	0.18262137593054603	0.05927222477532681	0.42894595861434937	3.1816329956054688	0.3989030884055011	0.27529326473492327	0.038272346756989845	0.45229867100715637	3.124272346496582	0.37107382727396515	0.1585686590062672	0.019623551822349317	0.318102091550827	3.1813411712646484
0.38260247878086434	0.14741716216375603	0.012500838269335504	1.031752109527588	2.662903308868408	0.40756688424791215	0.26658298414281995	0.0294583418436819	1.5525447130203247	3.905860662460327	0.2556790761732935	0.1547749996353616	0.059488884066358036	5.595207691192627	2.4324047565460205	0.3640259735838779	0.14552188398696564	0.009526427469135804	0.6909698247909546	2.8150501251220703	0.38952127587145985	0.2635093562456474	0.028593035130718945	1.7119426727294922	4.176032543182373	0.2393211635348583	0.14883040972478248	0.039627768700072626	2.9306297302246094	2.6198644638061523	0.25460708004266513	0.18022802714553077	0.05873311972358381	0.4425486624240875	3.1745471954345703	0.4004965845134351	0.27508040600448164	0.04003192657271242	0.47066399455070496	3.1354403495788574	0.3720984349468955	0.15867202101611735	0.018868998785856947	0.317640095949173	3.1846489906311035
0.3843388069058643	0.14738080108712798	0.012357926822349307	1.0229412317276	2.6934731006622314	0.40949710080791607	0.26589184698650464	0.027564186467411038	2.2856333255767822	4.092127323150635	0.25604062698574814	0.1533197491741651	0.058032018768155426	5.560558319091797	2.4381823539733887	0.3642727509985474	0.1454041008181231	0.009329895152505444	0.6251514554023743	3.0952937602996826	0.39069128994190266	0.26305788090227955	0.026997628449527966	1.5608079433441162	4.284450531005859	0.2390928422294844	0.14680072273555914	0.03912003562999272	3.1301681995391846	2.694984197616577	0.2547284149192082	0.17846679087725478	0.058113000408496734	0.4531281292438507	3.192005157470703	0.4022426924473495	0.27458905307546927	0.03957659881082063	0.47855451703071594	3.1573681831359863	0.37359425636574056	0.15859848239146732	0.01912977146877269	0.319750040769577	3.1858110427856445
0.3845984221813728	0.14754595286567765	0.012580756116103837	1.0076088905334473	2.692922830581665	0.411671414022785	0.26520368778676673	0.029378269392247622	1.6761082410812378	3.970942735671997	0.2562416215618191	0.15352975402255922	0.05872195840141617	5.703739166259766	2.2671780586242676	0.36630208900689903	0.14575615967208974	0.009886897467320261	0.6919146776199341	2.3888516426086426	0.3939447735112563	0.2622763085375695	0.0291137209513435	1.7029279470443726	4.464134693145752	0.2403644358206246	0.14670664759396201	0.04120374909222949	2.9630661010742188	2.6161909103393555	0.2551498289419936	0.17880052340323754	0.057158932178195364	0.44602859020233154	3.1927292346954346	0.4044351241943538	0.2743422770967523	0.04112174762844952	0.48747891187667847	3.1732685565948486	0.37403832777323853	0.15866579631114017	0.019530913841230936	0.3181018829345703	3.1816210746765137
0.3863431642043392	0.14725419569397233	0.012827649838870725	1.0255627632141113	2.6785361766815186	0.4136492899532497	0.26489707333512147	0.028033437159586047	1.4637984037399292	4.068464756011963	0.25733100007943005	0.1550913756878476	0.05869475081699352	5.783987998962402	2.3954124450683594	0.36655047204066815	0.1454231384730512	0.009442498411401597	0.6352563500404358	2.96634578704834	0.394883033769063	0.2618393026564262	0.027794412672476395	1.600911021232605	4.407774925231934	0.24070448098220765	0.1482067240260072	0.04065473515795207	3.031705379486084	2.600037097930908	0.25592499404275626	0.17981243582935313	0.057052466299019576	0.4510350823402405	3.184767246246338	0.4061065651665761	0.27407894788427145	0.03940343874818443	0.4743354022502899	3.1447815895080566	0.37548526574981855	0.15827940919995848	0.019477231980755266	0.3230183720588684	3.193265676498413
0.38682325991739264	0.14690145968499652	0.012626709161673933	1.097363829612732	2.6829779148101807	0.41533875442538115	0.26465786347680287	0.026249173077795906	1.3375152349472046	4.194041728973389	0.25709169191403397	0.1569055398865761	0.05931476942628905	6.264980792999268	2.1806390285491943	0.3685660743464052	0.14522670387392356	0.009063634713144518	0.6060342788696289	2.9677677154541016	0.3975189667302106	0.2615853647361035	0.02617359409041393	1.4640220403671265	4.178330421447754	0.2413351488743645	0.14991301861954628	0.040131303331517786	3.0845704078674316	2.4022254943847656	0.2561967181259079	0.1816579298528706	0.056625553172657904	0.4468070864677429	3.1836190223693848	0.4078771119848403	0.2737916589329619	0.040540736201888174	0.46156662702560425	3.1332855224609375	0.37616162144834786	0.15802303899253026	0.019710241069807562	0.32455986738204956	3.1564505100250244
0.3889883748638346	0.1465507069723768	0.012981061637618014	1.0577815771102905	2.6866276264190674	0.41706666014206617	0.2643742580682661	0.02750317577841322	1.392530918121338	4.109503269195557	0.25993211011256345	0.1587458001457383	0.0575799533065541	6.017672061920166	2.233687162399292	0.36891978145424836	0.14487963319881791	0.010396043255265065	0.6515603065490723	2.9548046588897705	0.39842563657407404	0.2614969088182518	0.027318661492374715	2.0072543621063232	4.4355058670043945	0.24300093046477858	0.1518166357355149	0.037957868100944085	2.761017322540283	2.4950270652770996	0.258724280308188	0.1838305289157201	0.05634340958605667	0.4524245858192444	3.197890043258667	0.40968821486928103	0.27366051405872266	0.04088957964551561	0.4692654013633728	3.161529064178467	0.3781148599196623	0.1574689484166152	0.019885254970043592	0.33309683203697205	3.187251329421997
0.38889031720905953	0.1462597399765675	0.01244947831563181	1.0438674688339233	2.6222846508026123	0.4185072650009076	0.2640094966586963	0.026032766260439353	1.277777075767517	4.274139881134033	0.2598723901597673	0.16016246901414044	0.058983365105301416	6.591843128204346	2.2260913848876953	0.37075492465504717	0.14470514574623622	0.010211209831154682	0.6527174115180969	2.4321212768554688	0.40070759576978937	0.26086033632261896	0.026087582834059556	1.5186158418655396	4.528076171875	0.2439159291031227	0.15300452478370763	0.039379709059549746	2.967947244644165	2.3658077716827393	0.2591627589982752	0.1852907193338016	0.05777469703159038	0.4574087858200073	3.1610326766967773	0.4110539485180648	0.27298721904017786	0.041574231515522884	0.4650290012359619	3.142629623413086	0.3783257945828798	0.15712707126524625	0.019620427106027603	0.33229178190231323	3.2035892009735107
0.39067763083242535	0.14594871654222563	0.012387154196169209	1.0300567150115967	2.661886692047119	0.4202991699573345	0.26344985689253597	0.026648275803376916	1.3064433336257935	4.160144329071045	0.26253633067810483	0.16216082902329162	0.059127992805918614	6.619988441467285	2.145339250564575	0.370816080019971	0.14425811637950658	0.008755758669208422	0.544442355632782	2.6656606197357178	0.4016617249909221	0.2605312109991551	0.02655608319716777	1.4218977689743042	4.3982696533203125	0.24559953136347124	0.15492328482765616	0.03895533201706609	3.0142219066619873	2.3940255641937256	0.26152503177196795	0.18696200735341004	0.057630476409313736	0.45527803897857666	3.1563305854797363	0.4129182254788488	0.27253808888520564	0.04249471791031226	0.45978501439094543	3.141737699508667	0.37981550982661577	0.15667002717425665	0.019077967558551196	0.33683958649635315	3.1847028732299805
0.39098684583787213	0.14551331976401957	0.012727203612926646	1.0515656471252441	2.670416831970215	0.4213636925835147	0.26322125529874074	0.02648040634077706	1.2493222951889038	4.2410664558410645	0.26461231248865275	0.16722099368285612	0.06255391447667025	6.900645732879639	2.01275634765625	0.3727070794753086	0.14393147070259366	0.009741308097312999	0.5571285486221313	3.1241743564605713	0.4034569035947714	0.26021509259539777	0.025776739515250537	1.4259270429611206	4.260943412780762	0.24876546614015965	0.1593232137526499	0.04114741625816994	3.0191361904144287	2.2936577796936035	0.26429833736156505	0.19137818125770265	0.05962347806599496	0.46044600009918213	3.1575968265533447	0.413697333707789	0.271611810543612	0.0449458316312636	0.4632229208946228	3.1222097873687744	0.3804227912808643	0.15624349156499004	0.019517241966230926	0.34183186292648315	3.1846349239349365
0.39268340652233097	0.14506775402298352	0.012171040985838783	1.038548231124878	2.6879255771636963	0.423849305839234	0.2628244969859936	0.034450720826525054	1.7983877658843994	3.910252571105957	0.26546134174155767	0.16810230782451868	0.06256865865559187	7.274693965911865	2.1640641689300537	0.372890091684822	0.1433908625419697	0.009393013571169211	0.5203431248664856	3.0674855709075928	0.40523179920116187	0.25986964769784326	0.03277693809005083	1.6983591318130493	4.007620811462402	0.24860275962236747	0.1610594392113344	0.04037086964415397	2.9890801906585693	2.333174467086792	0.264898661605846	0.1920342673677669	0.061153230244644155	0.4647323489189148	3.14273738861084	0.41597099247685154	0.27105458432481966	0.057312111360748	0.5209771990776062	3.1588943004608154	0.38186183023556675	0.15588475315317765	0.019047994110838806	0.32964959740638733	3.1859679222106934
0.39426120954747634	0.14440397336466543	0.011430897387890337	0.9309676885604858	2.7343313694000244	0.4254163177423747	0.2624207648069456	0.0371512927219499	1.9129667282104492	3.8837833404541016	0.26445407390386705	0.16878982339779872	0.06308288228485834	7.176624298095703	1.9284188747406006	0.37575807348402335	0.14263939505456685	0.01390363448620189	0.6005318760871887	2.9105660915374756	0.4070083174473493	0.2592950888476073	0.03623723447712418	2.5547738075256348	3.7785918712615967	0.2482718545751635	0.16272880733311942	0.04187397875816992	3.162184715270996	2.291645050048828	0.26417091900417583	0.19280776192618343	0.0637955984477124	0.4773687422275543	3.1429898738861084	0.4179630792710602	0.271807424232049	0.05903099610793388	0.5341130495071411	3.166100025177002	0.3835809234862928	0.1554307441897893	0.022640590958605676	0.36542946100234985	3.1699841022491455
0.39489079804375454	0.1436717941866688	0.01089397949573347	0.8939042687416077	2.7033159732818604	0.4269090413943358	0.2623057275920351	0.028680734272875822	1.3946919441223145	3.9116735458374023	0.2630694359340956	0.16931207383961824	0.06320281720905958	7.3015031814575195	2.102691888809204	0.37553725263253457	0.14212552718239913	0.009790889388162676	0.5824610590934753	2.4906680583953857	0.4073859443082788	0.2598727981762955	0.026399152369281035	2.678029775619507	3.6778056621551514	0.24653711646695708	0.16255418962724558	0.04061955337690632	2.912233591079712	2.3754732608795166	0.26291272637527235	0.19281390806126655	0.06162544253812634	0.46780771017074585	3.1624412536621094	0.4194464798361473	0.27111647040092296	0.054026965039488006	0.49208441376686096	3.1487228870391846	0.38402107304148514	0.15461904717585695	0.018755426765613672	0.3337627053260803	3.1460134983062744
0.3952758416734748	0.14286366825282992	0.009697106765159766	0.7676899433135986	2.8348941802978516	0.4274905024509803	0.2622151797461421	0.0235028140885984	1.199189305305481	3.7609620094299316	0.26110710841049384	0.16870107884278251	0.0634471677559913	6.9262285232543945	1.9682358503341675	0.3774634111746551	0.14162642392235797	0.008128341730210603	0.458963543176651	2.594386100769043	0.40916021582244	0.25934747738188646	0.02281281771968046	1.2159818410873413	3.5064327716827393	0.24565246005809732	0.16240609123118568	0.04132310956790124	3.013228178024292	2.311263084411621	0.26113814707017063	0.19189456689293322	0.06265022892837693	0.4624161720275879	3.137833833694458	0.4199418686456065	0.2706807764456273	0.04996763939950979	0.47678372263908386	3.1403238773345947	0.3846121990173387	0.15386803213240285	0.018265678898874368	0.3144189715385437	3.1473214626312256
0.3972486922431005	0.14189565063793616	0.010043251009894696	0.7636435031890869	2.904984474182129	0.42834840232389254	0.26245275763711	0.023056074686819163	1.1453418731689453	3.818941593170166	0.25943154701116555	0.1698560981539386	0.06649008118872551	8.181516647338867	2.0283992290496826	0.3774715697621641	0.14049967563793364	0.00810042211328976	0.4343850612640381	3.3443105220794678	0.4091125805646331	0.2594329080552619	0.02160272558097313	1.2956883907318115	3.683701515197754	0.242764825027233	0.16359755447711447	0.04316922544480754	3.1907119750976562	2.445608615875244	0.2593314213416848	0.19242120927765038	0.06580380667892158	0.4821172058582306	3.159783363342285	0.4206100246232751	0.2709834969366372	0.04851451581790124	0.4601653814315796	3.151150941848755	0.38627331977351137	0.15303864039544776	0.01891439440359478	0.32668647170066833	3.15779972076416
0.3976775712599854	0.14117285737159174	0.008224466117465502	0.6908676028251648	3.057100534439087	0.4287750558846223	0.262630974423693	0.022523243180373995	1.1885730028152466	3.679769992828369	0.2594752589982752	0.17041307578306145	0.060115130832425534	6.083858966827393	1.8128694295883179	0.3794276677106027	0.1399916475616936	0.007154184822076979	0.3712022602558136	2.600698947906494	0.4102277199074074	0.2599111084295689	0.021296863652868554	1.2891907691955566	3.895629644393921	0.2436971450617284	0.16410381652665187	0.03780510734386346	2.6560606956481934	2.099468469619751	0.2600459828317901	0.19345709989700277	0.06015488125226943	0.45396286249160767	3.142132043838501	0.42126924615332206	0.2714581004879565	0.048125738981935416	0.4561360478401184	3.176516056060791	0.38694818048747265	0.15233627859713353	0.018577865434368183	0.3273782432079315	3.126678943634033
0.39897481646014893	0.14028218384834315	0.00838360538080973	0.705391526222229	3.692800521850586	0.4283154247231299	0.2631222614089676	0.023823698200344953	1.2728557586669922	3.6503725051879883	0.261353413500817	0.17058645837855402	0.04806840050835147	4.188265800476074	1.945386528968811	0.3792747083787218	0.13905255482284068	0.007429806644880176	0.34744033217430115	3.0776660442352295	0.4092307325708061	0.2602905871662792	0.021646678694625998	1.7071354389190674	3.637101888656616	0.2447626180101671	0.1643677621911599	0.0304352192265795	1.844510793685913	2.110750913619995	0.2621598073257081	0.1940618239898568	0.05469069279911042	0.40490779280662537	3.142183542251587	0.42086363442946634	0.2721255758341137	0.047801274850217845	0.4596611559391022	3.176604747772217	0.38801699942129625	0.15143424989349372	0.01874932342728758	0.3323250710964203	3.127378463745117
0.39882421591321676	0.13947842104324076	0.009371804364106751	0.7490749359130859	3.9381840229034424	0.42743634117420076	0.263611433194276	0.022517759679103126	1.1926698684692383	3.603687286376953	0.2598367913716413	0.17041752859609033	0.037980172306190975	2.8517041206359863	1.3355350494384766	0.3808267690177925	0.13835366068025223	0.007800630900508352	0.3913251757621765	2.9393887519836426	0.40926464914669575	0.26065343774552024	0.01942061546840958	1.183668851852417	3.291694402694702	0.24458618146332603	0.16449458611637463	0.02327133260711692	1.256120204925537	1.7854139804840088	0.2612586975762528	0.19423357833176144	0.045122421364379106	0.32582834362983704	3.1388325691223145	0.41983381984159407	0.27245541576233173	0.04556468148602033	0.44681188464164734	3.166557788848877	0.3880915713507625	0.1504778533656459	0.019180664771695697	0.3274039030075073	3.130002498626709
0.40003496618554796	0.138910019825694	0.009134176992556281	0.791384756565094	3.8977608680725098	0.42796607633215333	0.26396180871984576	0.024090967116013075	1.3759409189224243	3.437199354171753	0.25983476023511265	0.17087426989474822	0.03356808278867099	2.387448787689209	1.6469157934188843	0.3803218386891794	0.13767446092626076	0.0069462997004357254	0.342321515083313	3.272207260131836	0.40874119462599867	0.2610625385935667	0.021277891249092226	1.2374523878097534	3.4221649169921875	0.24274158042846763	0.16505080025847887	0.021137232207697892	1.1530903577804565	2.3768808841705322	0.2609480514138525	0.1948633406432353	0.03874760433687364	0.25521332025527954	3.1096668243408203	0.4204411225717139	0.2726690404560572	0.04617204662536312	0.45351549983024597	3.1825077533721924	0.38900361122458277	0.1498240284270236	0.019070630219680463	0.3333824574947357	3.123673677444458
0.4001979067379267	0.1382648215977912	0.00856449567674292	0.7877606153488159	3.7495484352111816	0.4264316193491282	0.2645515783522371	0.022213469328703713	1.232653021812439	3.5065548419952393	0.2624213728894335	0.1739983804093307	0.04147916382988378	2.87430477142334	1.6356066465377808	0.3818253336056645	0.13714286608582466	0.006889785312273057	0.33407387137413025	2.621001958847046	0.40835070011801033	0.2616090263567343	0.020355726897240373	1.2413989305496216	3.4545211791992188	0.24679779411764693	0.16837776960463563	0.03041868645606391	1.5466922521591187	2.3485023975372314	0.2633809586624002	0.1979257826235343	0.051491509508896166	0.24740128219127655	3.120288372039795	0.4189231387867644	0.2729323252045338	0.04537563118418663	0.44190549850463867	3.1709225177764893	0.38935146463099113	0.14913642038612795	0.018472510155682645	0.3252315819263458	3.163008689880371
0.4007225938407769	0.13764251404051464	0.009537393053286132	0.8355450630187988	4.0328145027160645	0.42491994456926285	0.26499275099300695	0.017517058993736387	1.0456821918487549	3.0775246620178223	0.26176832845406656	0.17487277801600998	0.034573583310639054	2.447929859161377	3.092341661453247	0.3809750476579521	0.13622059092541655	0.008758828068264342	0.3718053102493286	3.5973527431488037	0.40591906091140134	0.26185433517596035	0.01753880151597676	1.0250722169876099	3.230619192123413	0.24516425540123454	0.17003468423744467	0.024455524918300654	1.0785139799118042	3.1133720874786377	0.2628342198279775	0.1983337187644344	0.044959442515432144	0.22755539417266846	3.1200063228607178	0.4171415951797388	0.27270643979672393	0.03699240167710601	0.3803997337818146	3.179006576538086	0.38968295689224813	0.14854152953004546	0.018537000158859857	0.32430511713027954	3.1634979248046875
0.399649455905047	0.13728214742496783	0.010309294435366743	0.9553999900817871	4.36338996887207	0.4226931381059367	0.2655143365143527	0.019049374205700808	1.1324247121810913	3.0946977138519287	0.2617719949959153	0.1744224137615983	0.030921615434368194	1.9699434041976929	2.5507400035858154	0.38183732752360205	0.13587507640867308	0.0075739492556281774	0.36372944712638855	3.6142830848693848	0.40481760620915025	0.26253100912487093	0.01736138344226579	0.9961188435554504	3.147799491882324	0.24659460103485834	0.16950107605270545	0.020049445125272337	0.948451817035675	3.012873888015747	0.2631595449232935	0.1981816706808813	0.03904223969680464	0.20771384239196777	3.133025884628296	0.4151964174269242	0.2729119109509495	0.03719602027732389	0.38442331552505493	3.1742796897888184	0.38885531414533386	0.14827057922260659	0.018553087554466236	0.32073140144348145	3.122908353805542
0.40027318218954255	0.13672283032209118	0.011006141634894691	0.9588114619255066	4.365421772003174	0.42165317209059544	0.26599624272573935	0.017562711340323167	1.0150741338729858	2.9248385429382324	0.26418306468999625	0.1753046408801017	0.028520856027596228	1.8679503202438354	3.1089155673980713	0.3805385859204793	0.13543660123714604	0.00900517996550472	0.5096754431724548	4.362982749938965	0.40278157906681195	0.263067840362713	0.01638553013798112	0.8586474657058716	2.982213258743286	0.2468192288489469	0.170237427609161	0.017702829974582432	0.8251326680183411	3.2937369346618652	0.2653642301538671	0.1994479890306868	0.04012582550381263	0.20236645638942719	3.1215999126434326	0.4142949771922658	0.2736676080616488	0.03230853275916847	0.3591756820678711	3.1793646812438965	0.3891972599514342	0.14772674929148957	0.018600918550290484	0.3176848292350769	3.146134376525879
0.3991310395107117	0.13630791530220085	0.010986269970951347	1.0348255634307861	4.306212902069092	0.420432908666939	0.2664417487327452	0.01781284750590049	1.0490256547927856	2.798792839050293	0.2681170711919028	0.17847416447300943	0.028999164567447347	1.750083327293396	3.1959524154663086	0.38063219408133625	0.13468360535202775	0.012533559141249092	0.4900992512702942	3.746335744857788	0.4022237654320988	0.26359229514798577	0.01818760212418301	0.8698957562446594	3.2013494968414307	0.25203034790304996	0.17351898639612	0.022716145833333326	0.781256377696991	3.4182801246643066	0.2696665021332606	0.2035997309986006	0.04744016799428105	0.216617614030838	3.1499149799346924	0.4135831588711873	0.27487492552098985	0.0369276606186456	0.38269278407096863	3.1772751808166504	0.38821222823620155	0.14764602424101164	0.023155267054738558	0.3561384677886963	3.1575522422790527
0.4001827937772335	0.13593813068159374	0.011123000068082787	1.122283935546875	4.43963098526001	0.4199691925381267	0.2666497994924025	0.01730627468001091	0.9997029900550842	2.8735551834106445	0.27288063668754525	0.17885378021807	0.023247364628721855	1.4702423810958862	3.010441303253174	0.379753273647422	0.1342950891286585	0.007913097993827164	0.49315783381462097	3.556722640991211	0.40059076003086436	0.26392360010204	0.013608722539941904	0.7466883063316345	3.3511321544647217	0.25410291280864195	0.17440231597109385	0.01417760530137981	0.5943678021430969	3.201963424682617	0.2734151816108386	0.20356115112401077	0.038901757954339165	0.20274177193641663	3.144594192504883	0.41258274328249805	0.27480905653205273	0.03511543011301747	0.3755154609680176	3.176403284072876	0.38907849661855487	0.14723167118021976	0.020221019426289035	0.3323372006416321	3.1565818786621094
0.3999050996845498	0.13576237895575222	0.012346369768972404	1.1969542503356934	4.503309726715088	0.41735674388389615	0.26696305869200776	0.015444426005355848	0.9800564050674438	3.0494959354400635	0.274544164453976	0.18115433903007613	0.021750682246278144	1.7201175689697266	2.7987067699432373	0.38111325004538854	0.1344029670206572	0.01004154184822077	0.6427621841430664	4.2891669273376465	0.39936826547748727	0.2641360698984982	0.012837645243282498	0.6675774455070496	3.599085569381714	0.25761597903050104	0.17629075667320884	0.014845128676470589	0.6000403761863708	2.824362277984619	0.275529657146423	0.20560968130655724	0.03949104143972405	0.20548829436302185	3.1273739337921143	0.4102837350217868	0.2749759160733135	0.035399776461510525	0.4010339379310608	3.1729464530944824	0.38899719300335894	0.14704765008577764	0.02045172221087509	0.3283577561378479	3.167011260986328
0.4002891646241831	0.13580818417562718	0.013185388015159765	1.2121520042419434	4.465796947479248	0.4148562063135439	0.2671423050790415	0.017599575333605653	1.0915567874908447	3.1823511123657227	0.2734230848878903	0.17916515291267757	0.021304466230936802	1.5559731721878052	3.3383545875549316	0.38024975036310815	0.13421637601004963	0.010551317401960787	0.6510974764823914	4.222280979156494	0.39622267043391435	0.2643224660370913	0.014177503177196805	0.7570970058441162	3.518303871154785	0.25582522580791567	0.17519123189478975	0.013800182688816267	0.5264326333999634	3.3701212406158447	0.2742064000658132	0.2036932366416022	0.03822309027777778	0.19688592851161957	3.1081113815307617	0.4075653665690816	0.2747787112734392	0.03675562675880536	0.40931740403175354	3.172409772872925	0.38923080490876893	0.14716005370628435	0.020717691879992756	0.3253903090953827	3.1880462169647217
0.3994033919412673	0.1359914813645283	0.013495244133533051	1.2195558547973633	4.467003345489502	0.4111796832448255	0.2674577036463118	0.016971105948166317	1.0693906545639038	3.2692813873291016	0.2642450710897783	0.17448908729261636	0.02229527505446624	1.3387258052825928	3.3077287673950195	0.3813520561002178	0.13425929455717825	0.009158882534495283	0.7026441693305969	4.300892353057861	0.3936219022331155	0.26453680356979253	0.01343312568082788	0.7077512145042419	2.828367233276367	0.24902365309549745	0.17117403880196036	0.01834064088598403	0.49905797839164734	3.127178907394409	0.2658318851556825	0.19913025421178895	0.037426998229847463	0.18061135709285736	3.120051860809326	0.4042225782384712	0.27480066050553836	0.03635982604847494	0.41379019618034363	3.1765334606170654	0.38866927083333375	0.14747267122307706	0.021712459434005075	0.31974437832832336	3.1887218952178955
0.4000314684322804	0.13619967388115753	0.015334242522240384	1.3465946912765503	4.4433112144470215	0.4081035397376545	0.2674438744597808	0.019319633090504714	1.3216588497161865	3.2753007411956787	0.2658817146650325	0.17433540165786607	0.01536104160993101	1.3009161949157715	3.1335620880126953	0.3802270787944806	0.13440109093390423	0.011753823983297017	0.7587559223175049	4.732241153717041	0.3892131615377633	0.26469996884647884	0.01526323642883079	0.7877798676490784	3.116976261138916	0.2483206642610748	0.17042516782862074	0.011942209059549746	0.43666061758995056	3.3878822326660156	0.26682349678876177	0.19901411938410846	0.032957244008714595	0.17008544504642487	3.1172046661376953	0.4012310701479667	0.2750757915678305	0.03887142139842046	0.43630099296569824	3.191387176513672	0.38901602073120956	0.1475773932675705	0.021693983467229484	0.33248960971832275	3.142526626586914
0.39910672402641617	0.13686301672720966	0.015987885518790854	1.3301860094070435	4.385746955871582	0.40336046006944437	0.2675481865429252	0.018044763015159757	1.2372890710830688	3.3320515155792236	0.27033181281771945	0.17668866167560202	0.016737611769244744	1.4021294116973877	3.100131034851074	0.3807232661583152	0.1350293916760935	0.01181513253449528	0.7637228965759277	4.386096000671387	0.38570341435185185	0.2646565519345384	0.01409742647058824	0.7773292660713196	3.572981834411621	0.2535215652233115	0.1727251606031263	0.0156496686637618	0.5071134567260742	3.13531494140625	0.27114575390341317	0.20084219596647976	0.038244498059640517	0.1790854036808014	3.0950021743774414	0.3966818774963691	0.274504668726513	0.03919631104756719	0.4282829165458679	3.1458020210266113	0.38836678609522485	0.14820379194767422	0.023010592547204084	0.35267263650894165	3.1180925369262695
0.39873698342184044	0.13741616873623647	0.016152323892519974	1.3335367441177368	4.431735992431641	0.39787299155773403	0.26808695728507864	0.018960167313453145	1.2245322465896606	3.2657227516174316	0.27094343171296287	0.17632913496607666	0.014521091480573711	1.6768395900726318	3.4457285404205322	0.37924076910856935	0.13532090356791746	0.012315002042483661	0.7709935903549194	4.5683159828186035	0.37938213734567905	0.2648359618987068	0.01712627655228759	0.9474390745162964	3.132915735244751	0.25376729870188824	0.1723782325755241	0.01292239696804648	0.4504431188106537	3.2100718021392822	0.27163678966957155	0.2004078606976872	0.03542180124364556	0.17550569772720337	3.10589599609375	0.39173374665259636	0.27532607393715913	0.04006216667801375	0.4336049258708954	3.163238048553467	0.3879802772671572	0.14870769070022738	0.02413321532316631	0.36982181668281555	3.186005115509033
0.39705969016657566	0.13786090860561112	0.01715044026870008	1.4175982475280762	4.405420780181885	0.3907188535425741	0.2686827066770679	0.02079754306236383	1.5498754978179932	3.2757790088653564	0.2689240380469316	0.17610147620545522	0.014382005435275968	1.2115684747695923	3.3632850646972656	0.3791996811456064	0.1357920187032501	0.012821169208424108	0.8188340067863464	4.292559623718262	0.373443082788671	0.26567904605903975	0.01768302923021061	0.8343576192855835	3.269171714782715	0.2531835341775599	0.17209689764576455	0.012444149419026874	0.4388703405857086	3.295095682144165	0.27011714069308296	0.20007127603260982	0.03348104887209512	0.17113327980041504	3.081923246383667	0.38467527346586783	0.27457101365112874	0.039777730970860584	0.4333322048187256	3.1416077613830566	0.38642329480982196	0.14903640434885854	0.024372949005991285	0.36895230412483215	3.1428182125091553
0.39600541967365654	0.137890933128913	0.01814170581427016	1.4636105298995972	4.3889641761779785	0.3854240323733659	0.26832693663955426	0.01676090743010169	1.0816924571990967	3.1930174827575684	0.2698748751815539	0.17531335820756827	0.011288187352487298	1.005594253540039	3.692721128463745	0.37662146536855506	0.13597178998663553	0.014112166394335516	0.9365445375442505	4.410622596740723	0.3669091662127813	0.2653283303813201	0.015392588053740004	0.7229359149932861	2.9827780723571777	0.25265746981663034	0.17165401403607392	0.01167501815541031	0.4045225977897644	3.3879809379577637	0.27067206648284314	0.19965782696523143	0.02981432121459697	0.1545298546552658	3.117206335067749	0.37948691675744367	0.27415873842132615	0.03410878494916484	0.3960741460323334	3.1254615783691406	0.38527295524691385	0.14904709828930943	0.024866669787127826	0.3846099376678467	3.144129514694214
0.39342262816584983	0.1379834411322784	0.017407044299201174	1.5240341424942017	4.4586663246154785	0.3801280779094042	0.26759134334922025	0.017869512243554837	1.200286626815796	3.1776371002197266	0.26898717490468416	0.17450467910132197	0.009817555147058812	0.9314977526664734	3.641371726989746	0.37550603667392896	0.13582859826122956	0.014455195851488746	0.9303661584854126	4.4339823722839355	0.3624435990831519	0.26478220558715715	0.017167568763616557	0.8493692278862	3.0730440616607666	0.2525460523329703	0.17097934716736984	0.011388593863471321	0.3737001419067383	3.2850637435913086	0.26989062358160876	0.1988963579752077	0.02904545377178648	0.15211397409439087	3.125382423400879	0.3742972693128174	0.2728481259110939	0.03520384837962965	0.4115908145904541	3.1179146766662598	0.3828551510303197	0.149087399035751	0.02374592354302833	0.38791561126708984	3.1620736122131348
0.3921905552151419	0.13752554738765707	0.017347252008442265	1.5469471216201782	4.445178985595703	0.3745633453612928	0.26688363726829	0.016077549133079152	1.0232558250427246	3.217674493789673	0.2684289215686275	0.17404073658719751	0.009675696146514163	0.9349937438964844	3.5020015239715576	0.37295853190813366	0.13548295198864657	0.012946424518881625	0.8731089234352112	4.559024333953857	0.3559825537854028	0.26390513548836037	0.015788466775599128	0.8036001920700073	3.4071624279022217	0.25157675767066096	0.17046717274618212	0.010897864469862018	0.3783690929412842	3.2685019969940186	0.2693171821101124	0.1985701788068491	0.02759012459150328	0.14819173514842987	3.1451847553253174	0.36951382931644894	0.2734484001141058	0.035220886097494575	0.4032314419746399	3.123488426208496	0.38151294991376206	0.14869823603125365	0.022930277550835147	0.38519832491874695	3.1444649696350098
0.38834688322667044	0.1371991082283059	0.01767157288262528	1.542598843574524	4.4580559730529785	0.3684524767951162	0.26632707668533	0.016839238096859103	1.0271018743515015	3.074803590774536	0.26614766022149594	0.1739920215232033	0.00970798440904139	0.733643114566803	3.6407995223999023	0.3700512436456064	0.13501055149420454	0.01630306486020334	0.9220818877220154	4.433297157287598	0.3504107377904867	0.26372791789417166	0.018116353485838784	0.7712389230728149	3.0659866333007812	0.24980497117828623	0.17065954297421163	0.01571407498184459	0.42849740386009216	3.166961908340454	0.2673515057643428	0.19854206230005822	0.03322671710466592	0.15874925255775452	3.1407670974731445	0.36313077994507964	0.272224493915133	0.03865456636937185	0.41412287950515747	3.138941526412964	0.37773266441993447	0.14856351859635866	0.025560500068082796	0.3922192454338074	3.134413719177246
0.3868507213938818	0.13677359235738984	0.017146701388888883	1.4986546039581299	4.450271129608154	0.36392274163716404	0.26570615229416283	0.017962977146877272	1.0744524002075195	3.0562338829040527	0.2667458937568083	0.17351579570166903	0.013419646707062464	0.9065724015235901	4.297226428985596	0.36726452432824974	0.1347004428000158	0.012607616194626001	0.8967309594154358	4.554867267608643	0.34532017066085685	0.26282829602757596	0.016202540622730566	0.8709678053855896	2.6541216373443604	0.24880951003086424	0.1703453725536705	0.010773613380537398	0.43288037180900574	3.6004788875579834	0.2674346632171388	0.1980142589723289	0.0294080825617284	0.15440835058689117	3.1389894485473633	0.35835851261801016	0.27068938386234265	0.03548858336737474	0.39535272121429443	3.104743480682373	0.3762750502110566	0.14801267876582527	0.021639020799291944	0.3622542917728424	3.153985023498535
0.3835693862903957	0.13699874962650843	0.0169565461601307	1.4219955205917358	4.461931228637695	0.35935200220134367	0.2650163522958423	0.016167731878631086	0.9813529849052429	3.058330774307251	0.2659693967864924	0.17321252695549919	0.01478047130310457	1.0496466159820557	4.379237651824951	0.36550949754901957	0.13493836965635572	0.012818355119825708	0.9298258423805237	4.428767204284668	0.3416536912218591	0.2622389974917123	0.015084031181917215	0.7400109767913818	2.569628953933716	0.24930780228758165	0.16986790107344676	0.0122938850308642	0.5007803440093994	4.106008529663086	0.26698624869508	0.19783222038743925	0.03326457113516704	0.1743909865617752	3.1913070678710938	0.3545523258782682	0.27026087376397034	0.03378625266657588	0.37995535135269165	3.1077704429626465	0.37324855607752344	0.14802072444388298	0.020854000714869276	0.3587476909160614	3.1095423698425293
0.3809259784064091	0.13716109351675915	0.016298137368373287	1.4070634841918945	4.541675567626953	0.3561490559186639	0.2645690889072563	0.018070477033405963	1.1673299074172974	2.956458330154419	0.2665952194535222	0.17299081123205973	0.012754796999818446	0.8687409162521362	4.332719802856445	0.3619437239015975	0.13490600604334507	0.013537485248729124	1.0030293464660645	4.592461109161377	0.3376885723039216	0.26184246248577825	0.01614355255991285	0.8012975454330444	2.558854103088379	0.24922820216049377	0.16957061664946996	0.011318207607116923	0.39050227403640747	3.585766553878784	0.26743025343818067	0.19787555373591265	0.030751432575344965	0.16006793081760406	3.155860662460327	0.35099205417120555	0.26945082338473275	0.033322600365377646	0.36908623576164246	3.115079164505005	0.3705299805396692	0.148085348538505	0.01938419259486202	0.3499598205089569	3.1218247413635254
0.3774371978826249	0.13742523249518335	0.016284333582970205	1.3696696758270264	4.546758651733398	0.352503175778413	0.26402535911066116	0.01630591157180464	1.0495879650115967	2.932896375656128	0.26399137476171053	0.17325696616598793	0.0130841375612745	0.9645212292671204	4.240108489990234	0.35991751202795935	0.13537203649491972	0.013469896060275962	0.9680002927780151	4.390897750854492	0.3349522399237473	0.2613532933564068	0.01525106095679012	0.7296933531761169	3.209620475769043	0.24836111678467682	0.169850386388194	0.011037712191358027	0.3664512038230896	3.5365958213806152	0.26530305918663744	0.1978815556756367	0.031377407010257805	0.14868296682834625	3.15728497505188	0.3477089872117827	0.2685343588273485	0.03368444052968411	0.3596714735031128	3.0866904258728027	0.3673027755083514	0.14817672200661045	0.018423084887890327	0.3391251564025879	3.125861883163452
0.37514591701842764	0.13803633525964115	0.016167092184095844	1.3040039539337158	4.5221781730651855	0.3501858830337692	0.2635256843448888	0.018205115003177195	1.239453673362732	2.54621958732605	0.26478830933415065	0.17349244117140236	0.013404894017792315	0.8381215929985046	3.6656854152679443	0.3562834740377632	0.13576972913739904	0.013492743509440812	0.9790822863578796	4.67207145690918	0.33159820942265805	0.2608356901484239	0.01727479348220769	0.8015952110290527	2.965097188949585	0.24785378653776333	0.16999892701928734	0.010386392519970955	0.35784152150154114	3.3277618885040283	0.26609157702432834	0.19845199666303728	0.03125094748547563	0.1496969610452652	3.1081979274749756	0.34472930425063564	0.2675680978616706	0.032911730664488006	0.35318848490715027	3.1286327838897705	0.36477819336646716	0.1487526533801992	0.018469562738289768	0.33286726474761963	3.1177005767822266
0.37196524940994924	0.13859875201319288	0.015233233194898332	1.380827784538269	4.6289167404174805	0.34727091985521064	0.26313283607953136	0.019133540134803926	1.241852045059204	2.5199337005615234	0.2631967819535224	0.17335827705685433	0.012863569183460426	0.970461368560791	3.4505577087402344	0.3546457028413217	0.13629351964730507	0.012810395107116922	0.9075775146484375	4.734728813171387	0.32958213053740015	0.2604923419795676	0.018964630991285397	0.886994481086731	2.5480756759643555	0.24784418686456064	0.17010271907571647	0.01076959649600581	0.40926364064216614	3.1838343143463135	0.26510073983297033	0.1983388053072462	0.032881005469317354	0.14326724410057068	3.1128358840942383	0.3423670953045568	0.2677245425770086	0.03309205076706611	0.3598501980304718	3.111793041229248	0.3619869025735294	0.1492921770583005	0.018547903333787225	0.3316496014595032	3.1017651557922363
0.3711496757557192	0.1389787088750921	0.014650294174382718	1.3236055374145508	4.6281538009643555	0.34549689655955007	0.2628595629830855	0.018151355131172844	1.1995124816894531	2.3884756565093994	0.2632504524668665	0.1731228805666876	0.00831346308778141	0.646057665348053	3.311502456665039	0.3519853905682643	0.1364691487513472	0.011432563997821346	0.8371511101722717	4.676981449127197	0.3270832141884532	0.2603041746107607	0.018579730619099503	0.9210730195045471	2.043933391571045	0.24712855165214245	0.16989212234704193	0.009748859613289767	0.35775846242904663	3.125420093536377	0.26500027374954593	0.1982149426261643	0.026784008771332635	0.12537120282649994	3.107715606689453	0.34036209972993814	0.26703031209828	0.03118156828703706	0.34480729699134827	3.1415445804595947	0.3608166601420661	0.14956263972293224	0.01816913892293028	0.3276088237762451	3.06805157661438
0.36844326859794846	0.1393348549738893	0.01484324788943356	1.249537706375122	4.6061272621154785	0.3443930433573894	0.2625494171494527	0.021312563827614383	1.3592075109481812	2.4500577449798584	0.268841164272422	0.17850611149176165	0.012770597880355849	0.5673324465751648	3.3253414630889893	0.3508276030319535	0.1369990419785215	0.011511330110748001	0.8461160063743591	4.475137710571289	0.3268105823347857	0.26027828598803643	0.019924785539215683	0.9993726015090942	2.1318204402923584	0.25280836964415393	0.174158722767223	0.019518461782861297	0.4512706398963928	3.3632516860961914	0.2704351582357479	0.20278908177760216	0.03764061932643429	0.1409067064523697	3.1313493251800537	0.33933241847086065	0.2670935102335629	0.03161897467320262	0.342216819524765	3.125082015991211	0.3584329753313363	0.1499663049838129	0.018563312738289758	0.32633695006370544	3.0843117237091064
0.3669192013321531	0.13951990040950063	0.014267216435185191	1.2359551191329956	4.672783374786377	0.3432905447190452	0.26228501088126227	0.019784398828976042	1.251215934753418	2.3810603618621826	0.2681866163421387	0.17803360729939208	0.007391907225853296	0.47979211807250977	3.3427953720092773	0.3479659472585331	0.137139073071489	0.011492170479302833	0.7934232354164124	4.696745872497559	0.32473373956063906	0.2598297954685558	0.01841075481118373	0.9002668857574463	2.7256276607513428	0.25218373842592606	0.17408811217826997	0.010833157452795936	0.34904375672340393	3.2776880264282227	0.26977179925789774	0.20221225297623613	0.026714528867102395	0.12544435262680054	3.111252784729004	0.3383047229597856	0.26698389573948494	0.03035379504811185	0.3274519443511963	3.117690086364746	0.356826842774147	0.15019518311573804	0.018312718432280314	0.3259921371936798	3.083744764328003
0.36414996652596215	0.13976166557034506	0.014726475978122738	1.2513633966445923	4.675412654876709	0.34225515443445903	0.2626312330604051	0.0251083977283043	1.5639946460723877	2.271627187728882	0.26669965986973493	0.1770280712037159	0.006731461624001452	0.4176579713821411	3.343942403793335	0.3470694387708787	0.13752162896083536	0.009370591639433552	0.6353263854980469	4.392115116119385	0.3249525179284676	0.26004295025529345	0.023137589642338422	1.2077404260635376	1.7744479179382324	0.25167648760893246	0.17365595367608092	0.009319160766158314	0.28732576966285706	3.281374216079712	0.2685226261801019	0.20141288017749553	0.023739709570170662	0.11245117336511612	3.1840105056762695	0.33754518285902346	0.2673282868289849	0.03075438566630356	0.32818686962127686	3.0875015258789062	0.3543704568922476	0.15052478366621153	0.01800074465550108	0.31075969338417053	3.0878043174743652
0.3630572136551381	0.1400761273701523	0.014752279355029046	1.198302149772644	4.740148067474365	0.3418833841117465	0.26309243422817874	0.026288737688362377	1.6278705596923828	2.342771053314209	0.2662622563203522	0.1759125874286804	0.00679039011437909	0.3702092170715332	3.265989303588867	0.34406791825526506	0.13773895417511367	0.010261267701525054	0.6915038228034973	4.830567359924316	0.3239074414488016	0.2607482640945593	0.02469806985294118	1.2919504642486572	2.219794273376465	0.25032575344952795	0.17296357742386279	0.009519511392519966	0.29162564873695374	3.1353225708007812	0.2680041984386345	0.20061155856530116	0.023164459649600573	0.11289102584123611	3.134815216064453	0.3367779252904866	0.2676319600040001	0.031004304817991983	0.32975053787231445	3.0977156162261963	0.35305934266067546	0.15085527801928722	0.01785242913716413	0.31289252638816833	3.0769050121307373
0.36049012090368543	0.14024186047407736	0.014676084785766147	1.2671923637390137	4.762977123260498	0.3421040773080064	0.26356471020359323	0.025830732003449534	1.6273648738861084	2.292750358581543	0.2650297819648691	0.17490289008480986	0.005829160425744373	0.3420466482639313	3.3172783851623535	0.342480102805011	0.13809673826323068	0.013427162763253443	0.7462840676307678	4.446885108947754	0.3242971586782861	0.26107787710852026	0.025087134622367474	1.2243236303329468	2.10325288772583	0.24894094385439366	0.17212969779746543	0.014390630673565717	0.36455637216567993	3.2967326641082764	0.2667590592660674	0.1999161079166271	0.02839329015749818	0.11987104266881943	3.1084327697753906	0.3369062783678286	0.26833314527966895	0.032151262935729855	0.3330780565738678	3.1013424396514893	0.3505745804398149	0.15121267408678432	0.021659732150962233	0.3246428668498993	3.10353946685791
0.3593490406000363	0.1402030053934898	0.014412256887708794	1.2225559949874878	4.796630859375	0.34331076247049747	0.26403276711153534	0.027886460602759636	1.9011338949203491	2.3982503414154053	0.26410244332107835	0.17421593761518675	0.005889087463689173	0.40057069063186646	3.2880008220672607	0.33986238198983304	0.13790806007261572	0.009644318491285405	0.7527652978897095	4.469419002532959	0.32489733682824967	0.2613480078122878	0.025869139206608573	1.4589332342147827	2.1191868782043457	0.2478221393881627	0.17149004878353993	0.009000295025417576	0.2760833203792572	3.20996356010437	0.265963177140069	0.1993461838811238	0.022347681781045754	0.10785997658967972	3.140603542327881	0.3378841074913763	0.26858721583088807	0.029538479541122035	0.30781474709510803	3.1241188049316406	0.3493704271060275	0.15109952394554454	0.017801199675472036	0.29337501525878906	3.078317165374756
0.3559791765954068	0.14025236643926806	0.013895046126089328	1.1689151525497437	4.956606864929199	0.34359652721042133	0.26444175759274624	0.02667894284449891	1.6683306694030762	2.423372507095337	0.26252583458151774	0.17359773298489087	0.005646824788943358	0.3345421552658081	3.2677860260009766	0.3389175233750906	0.13804740669953827	0.008847216548656498	0.6497569680213928	4.739741325378418	0.3262974253358752	0.26189778068883335	0.024180873275236006	1.3977848291397095	2.5813636779785156	0.24740004311909952	0.17102481326854807	0.008580944762164125	0.270320862531662	3.1557443141937256	0.26462678149963675	0.19888336738173473	0.019863625919117618	0.09095786511898041	3.1227757930755615	0.33855535698075523	0.2690243128839682	0.02931455241240015	0.29761627316474915	3.107954978942871	0.34647608450208794	0.15109659873941814	0.018067091333061006	0.2929500937461853	3.0457613468170166
0.3555112067106932	0.1401089031217277	0.013756635235112561	1.1781827211380005	4.859829425811768	0.346197085489288	0.26561158123457745	0.03037590493373275	1.942714810371399	2.323772668838501	0.26305231878631075	0.17359476173980382	0.004908303830791576	0.2979094684123993	3.1785597801208496	0.33639572553558456	0.1378640286246265	0.009350717138707335	0.6714980602264404	4.836200714111328	0.3276309345497458	0.2626702222461581	0.027977629130355838	1.668972134590149	2.1020326614379883	0.2469438600671751	0.17105711716559077	0.007865133669208425	0.26605871319770813	3.1126577854156494	0.2649451195987653	0.19904577748986996	0.01993574686819173	0.08802653849124908	3.1424307823181152	0.34069545292075154	0.2702530731352493	0.029690315506989834	0.2942751944065094	3.1022021770477295	0.34563065796341697	0.1510064079543608	0.017621434163943357	0.2886306643486023	3.099393367767334
0.3533704540554648	0.1400635882350384	0.014054698847131442	1.162826657295227	4.834349155426025	0.34799289527732374	0.2669536449210918	0.03137471774010527	1.9736487865447998	2.4606130123138428	0.262221799541576	0.1734696929236132	0.004321875567356566	0.28481876850128174	3.189746141433716	0.3356866035766158	0.13788588832555618	0.009265176788307917	0.6394767165184021	4.567965984344482	0.33040019630537415	0.2640551327933577	0.03003335489288307	1.8897699117660522	2.0967469215393066	0.24668825458424118	0.17104505874123418	0.007923520334059546	0.2647973895072937	3.1216557025909424	0.26426955819943737	0.19886327690598568	0.018802184039124904	0.08489324152469635	3.14217472076416	0.3429189531136529	0.2721081308968728	0.029369123604302855	0.30308493971824646	3.095567464828491	0.3438067796273603	0.15092858157840822	0.01785349151234566	0.28443843126296997	3.1182591915130615
0.35233515312953906	0.13988752408142938	0.013526367896695713	1.1699312925338745	4.944250106811523	0.3507041263843498	0.26813769236167423	0.031286927820896863	2.0818076133728027	2.3389580249786377	0.26196441397739656	0.17358917021236137	0.004793063782225857	0.3220948576927185	3.162052631378174	0.3335769505718954	0.1375579617995488	0.010598373956063908	0.7014110088348389	4.795137405395508	0.33221541961692075	0.2652105375828856	0.030510825163398682	1.9287580251693726	2.0354669094085693	0.24601249319172122	0.17104245786743177	0.007586924700435732	0.2607108950614929	3.117185115814209	0.26405905898238946	0.1988501912243283	0.020313775133896126	0.094649538397789	3.123875617980957	0.345224059039125	0.2728049259562139	0.029206544741739292	0.2989491820335388	3.1374309062957764	0.3426022248887982	0.15079089590030825	0.0177890625	0.2877064347267151	3.1647326946258545
0.35059569177786837	0.13980280093552494	0.013820170660856935	1.2292636632919312	5.026000022888184	0.3535589284903776	0.2697064960694108	0.03412399294208421	2.3372809886932373	2.5111982822418213	0.2655236162173202	0.1775533617861776	0.009162954736292668	0.6471126079559326	3.1925101280212402	0.33332044866557725	0.13758567217163398	0.009199868373275235	0.6464369893074036	4.648481845855713	0.33594220338598396	0.26694654035640825	0.033867942084241105	2.2800681591033936	2.054624557495117	0.24993495824255643	0.17394708436944042	0.014418255265068987	0.38231369853019714	3.1200969219207764	0.267680185355392	0.20230134920578072	0.032222113006082034	0.11896036565303802	3.1616904735565186	0.34804135603894326	0.2745672328068545	0.03029154752178648	0.31321966648101807	3.131162405014038	0.3411585194262888	0.15059709001030394	0.018125724798021058	0.2847449779510498	3.155205249786377
0.35037408088235317	0.13983414095176286	0.014794408417302096	1.2502632141113281	4.974314212799072	0.35709396701388907	0.2709644909806744	0.03298274526824619	2.2496938705444336	2.4561665058135986	0.265377650973584	0.17633727771055682	0.00551910147739651	0.5069167017936707	3.1483378410339355	0.3314402516793755	0.13742710859765153	0.010374194353667397	0.7855023145675659	4.929356098175049	0.3384863947893971	0.26815055578131197	0.03241598016521424	2.1135523319244385	2.1500957012176514	0.2492928921568628	0.17356005120370227	0.00897509304647785	0.29014986753463745	3.0842204093933105	0.26735442339551563	0.20144152823756387	0.02364667869462599	0.10506399720907211	3.1642909049987793	0.351374374489379	0.27605120639842173	0.029204027096949886	0.2957497239112854	3.1196842193603516	0.34066269800744364	0.15060020900789747	0.018611996187363842	0.2922290861606598	3.181567668914795
0.3490074905251451	0.13984976640182553	0.01348035669707697	1.1949373483657837	5.008072853088379	0.3609464259372731	0.2725279598257135	0.0364882018200799	4.135679721832275	2.5347838401794434	0.26478713348765426	0.1754781630910163	0.005209886471949893	0.3571220636367798	3.161374807357788	0.3316115706699345	0.13751408276632504	0.009137288943355124	0.6637625694274902	3.93998646736145	0.3431821271332608	0.26978301960390505	0.03629086669389979	2.4598758220672607	2.2935233116149902	0.2494391396604938	0.17289065837573922	0.008052157089687727	0.2679678797721863	2.965482234954834	0.26684801084785786	0.20058723641120826	0.022921612597585336	0.11229877173900604	3.1851770877838135	0.35556529564950967	0.27863295710241254	0.030598600898692832	0.30352428555488586	3.110074520111084	0.3395258175608207	0.15063313821622004	0.01812902255809731	0.2776305079460144	3.1710689067840576
0.3486256170002723	0.13993481348483866	0.013810449005991295	1.1893844604492188	4.988256454467773	0.36427502326161937	0.27420927289394026	0.0386626965890523	3.562376022338867	2.573540687561035	0.26443711987109636	0.17498824568224502	0.005283624387254904	0.3463365435600281	3.13742995262146	0.3297472823620189	0.13751111485623238	0.010051470588235294	0.7543208599090576	4.560555934906006	0.3459944739469862	0.27171468088360023	0.03808943241648512	2.531343936920166	2.432948350906372	0.2487900950889615	0.17248923128133725	0.008305510167029776	0.2752264142036438	3.0083305835723877	0.26650436155364915	0.2001919270020566	0.02356810406454247	0.11289942264556885	3.163602590560913	0.35867287496595873	0.28021740163722686	0.03174657600308641	0.3121830224990845	3.137524127960205	0.33900173043754517	0.15064081726560163	0.01834432019335512	0.28717681765556335	3.1665263175964355
0.34709605630446627	0.14001834255885526	0.014348698767701543	1.1620198488235474	4.603610992431641	0.36794102612109647	0.2756905742266234	0.03944344589687727	3.068145990371704	2.5171620845794678	0.2636062956722041	0.17428602781048316	0.006264412275326793	0.4208688735961914	3.1180028915405273	0.32969549405410326	0.1377333114934817	0.010067299836601306	0.7472894787788391	3.642864465713501	0.350538591594045	0.2733797124979264	0.03692602805010894	2.4683759212493896	2.507204055786133	0.24865543868010168	0.17180725283235165	0.009398386437908494	0.31017449498176575	2.9337825775146484	0.2657951332153231	0.1994895952133986	0.025619983149509813	0.11961615085601807	3.1708714962005615	0.36254171772875815	0.28196744165111465	0.03167492879675019	0.31897762417793274	3.174556016921997	0.3377170919004177	0.15084473756741176	0.018925394029139436	0.28369003534317017	3.1767423152923584
0.3472574508101854	0.14013202341729744	0.014385701763344227	1.2297714948654175	4.745543003082275	0.3723266441993464	0.2775302198830208	0.04323751248184458	3.232606887817383	2.540432929992676	0.2649699286832787	0.1739813980068636	0.009329285244190274	0.47149592638015747	3.0432050228118896	0.32839938498547566	0.13770868971903447	0.010200668346042122	0.7699035406112671	4.280670166015625	0.35398574800290483	0.2752580201608074	0.03875871459694989	2.604642152786255	2.4932992458343506	0.24838963212599857	0.17139634527448758	0.00907772785039942	0.28683316707611084	2.9420006275177	0.2668165012822259	0.1994586868333631	0.026441654468500372	0.125730499625206	3.1267282962799072	0.36669834643926996	0.28370788384188295	0.03339670564406319	0.32170039415359497	3.161182403564453	0.3376528401870007	0.15106977153961967	0.019078915044026878	0.2841266691684723	3.173617124557495
0.3467055603780862	0.13998354509278593	0.015427239356390699	1.3211243152618408	4.453680515289307	0.3758091242283951	0.2789551735595402	0.04226968159949163	3.3130722045898438	2.5085442066192627	0.2633059725626363	0.17391720811167097	0.008700476863198992	0.4433029890060425	3.0270774364471436	0.3289561603576616	0.13745205221437873	0.015163790168845321	1.0073696374893188	3.45755672454834	0.3576937976579522	0.27666676407808144	0.03802662037037036	2.388791799545288	2.7847530841827393	0.2474066358024691	0.17123843465514124	0.01396083537581699	0.35202109813690186	3.10779070854187	0.2656566996300833	0.19982124725737607	0.03137822258533042	0.13817667961120605	3.163792133331299	0.3706935068877082	0.28589702571806064	0.03815929954157592	0.3365168273448944	3.1742587089538574	0.33726376123365986	0.1510977808235298	0.023327988834422653	0.3122396171092987	3.1836965084075928
0.34635071572031595	0.1398166524144711	0.015632440881445164	1.3188138008117676	4.401228904724121	0.380914723470407	0.28046348559236767	0.04558700980392158	3.728058338165283	2.4804699420928955	0.2634614935094406	0.1738080283447172	0.0056013781091140144	0.4003055691719055	3.135650157928467	0.3274597233569354	0.13738306102324568	0.011600059005083515	1.0461840629577637	3.075453042984009	0.3619661855482934	0.2779345564260381	0.03987697440087148	2.7397727966308594	2.434603691101074	0.24690572235838792	0.17119635209433595	0.007693167892156863	0.29517778754234314	2.875964641571045	0.2656693772126908	0.19962697372492305	0.024773326865468417	0.12394491583108902	3.101672887802124	0.37568881059368187	0.287502179244199	0.036937180861928105	0.34415167570114136	3.1597084999084473	0.3369056457652508	0.15083132879007993	0.01956447723765432	0.2969970405101776	3.1689810752868652
0.34568369871096566	0.1395877828648266	0.015658929341412494	1.2706660032272339	4.122780799865723	0.38561829242692436	0.2823241344555309	0.04718082363153594	3.847796678543091	2.5273969173431396	0.26491510643609284	0.17633258308914215	0.007421596995279591	0.7960318326950073	3.108036994934082	0.3280508464960058	0.1372913800791211	0.011555186773783588	1.024959921836853	3.124507427215576	0.3674413012890341	0.2799879784917906	0.042823869825708065	2.9833595752716064	2.4814982414245605	0.24880734272875812	0.1729927735667335	0.010463553013798116	0.34200483560562134	3.0149660110473633	0.26707700730755246	0.2013450844401982	0.02986295076479668	0.11702653765678406	3.162081718444824	0.37996913863925214	0.2886349462736583	0.03645543130446624	0.33703678846359253	3.1377687454223633	0.3363474505832424	0.15059133039611006	0.019308992317992005	0.2974039316177368	3.1792044639587402
0.3452767536991649	0.13950364979488417	0.01617442810457516	1.2248964309692383	4.01218318939209	0.3900237268518517	0.28371615157747176	0.04664250720542845	4.330334663391113	2.397937059402466	0.26470636035085326	0.1763241154047138	0.006264344192538125	0.37656158208847046	3.142930269241333	0.32676630015432107	0.13716171105045483	0.012943621777414668	1.0818506479263306	3.733336925506592	0.3711701559095861	0.28136067770063805	0.041699045706245476	2.922569990158081	2.4519622325897217	0.24828258896151056	0.17321192504731125	0.009136727260348587	0.3177158236503601	2.949153184890747	0.26687597727169593	0.20129645748347463	0.024488617408769068	0.11012272536754608	3.116718292236328	0.3847212109091323	0.29054088101645076	0.03478910363335145	0.3336259424686432	3.155580997467041	0.3358545042438274	0.1505301519790179	0.019432721439270148	0.3008486330509186	3.156827449798584
0.3442548523170843	0.13930615232170832	0.01615686983705519	1.2987205982208252	4.063161373138428	0.3941000235452976	0.2855600161423607	0.049308541269517045	4.260969638824463	2.3717339038848877	0.2637611301175562	0.17614406184799444	0.007295280728031938	0.47610992193222046	3.111126661300659	0.32708357729665954	0.13685323031681967	0.013032509531590413	1.1256844997406006	3.7562315464019775	0.3760109556554104	0.2831691809850481	0.04404435593681918	3.0605013370513916	2.3337182998657227	0.24812330360384893	0.17350764521348405	0.00948183891612201	0.33197179436683655	2.909397602081299	0.26603111950798836	0.20103729987684324	0.027417899248819908	0.11493425071239471	3.096240997314453	0.38888798537354763	0.29194150055533274	0.03535724741285401	0.33142682909965515	3.166857957839966	0.3350190447417393	0.15039134509019803	0.019610894097222224	0.300368994474411	3.15364146232605
0.34513503228258907	0.13885417992901203	0.01629535732116922	1.2975982427597046	3.7602152824401855	0.39816325685366727	0.2870695560945805	0.048513859102668845	3.798208713531494	2.3896801471710205	0.26364334972993847	0.17615707595014748	0.007590864991830065	0.650905191898346	3.1315371990203857	0.3263677945715323	0.1364445684213249	0.012315977895787948	1.0957298278808594	2.86271071434021	0.37934854983660116	0.28452449241543615	0.043631757216775605	3.150188446044922	2.2678189277648926	0.24743685888707326	0.17356536946924453	0.009649384985475667	0.31377437710762024	2.904672384262085	0.26578542858115467	0.20082159803030175	0.02693194274237475	0.11594944447278976	3.0825376510620117	0.39246421965777034	0.29249858696507974	0.0360512961260893	0.33248892426490784	3.1690478324890137	0.3355708160289577	0.14986974644243634	0.019964591276325345	0.30882132053375244	3.148000478744507
0.34440014808006536	0.13836332516919606	0.01689812970905956	1.2480828762054443	3.5639545917510986	0.40197134565631804	0.2886554806992765	0.050275284245642704	4.212082862854004	2.309257745742798	0.26324404984794836	0.17571406682076765	0.007670677877632536	0.4716552793979645	3.1201703548431396	0.3268820522421931	0.13614849805857046	0.012491790350399412	1.0681055784225464	3.6912295818328857	0.3840017304375453	0.28622910849299377	0.04480423361474219	3.3682875633239746	2.0966999530792236	0.24743738652868544	0.17302250312137402	0.009588626770152512	0.32664069533348083	3.017582416534424	0.2654170326116557	0.20016507226975022	0.02741705246913581	0.1181998923420906	3.1179120540618896	0.3962791706381624	0.29389863429585766	0.03851314565177923	0.3354845643043518	3.1683623790740967	0.3350579299428103	0.1493466395596379	0.02028794906272694	0.3190741539001465	3.1202125549316406
0.3440109258691903	0.1379723180091222	0.016461035369008722	1.2594988346099854	3.683164358139038	0.40687040015659054	0.2903382714771827	0.05200299138752725	3.96384334564209	2.3435730934143066	0.26301663205791576	0.17501714664675505	0.0072066950912309385	0.4480769634246826	3.086338520050049	0.32551950004538843	0.1357287998823562	0.012847052015250545	1.1572706699371338	3.752148389816284	0.3882186422022514	0.2877371115726931	0.047317243100944074	3.5232579708099365	2.315335512161255	0.24669914215686273	0.17251414175902632	0.009841480573710969	0.33818623423576355	3.032411575317383	0.26512093914533397	0.19981222114484753	0.02665380043799928	0.11421844363212585	3.135484457015991	0.4008171168641069	0.2954475454257987	0.03935120932053377	0.33209818601608276	3.189884662628174	0.3344909095293211	0.14902644544511393	0.02029296733160858	0.3246143162250519	3.144465446472168
0.3427215371391616	0.13770692496607925	0.01701136982570806	1.290494680404663	3.4375803470611572	0.41158049371368904	0.29178085420220207	0.050550862098311514	4.025524616241455	2.3897786140441895	0.26644688975127084	0.17687975174976653	0.010709516271786488	0.5923295617103577	3.0892064571380615	0.32549629516158307	0.1355816496412193	0.014141373910675378	1.1875543594360352	3.092026710510254	0.39361020901416127	0.2890424330194678	0.0464922385620915	3.3068196773529053	2.256186008453369	0.2504260677650689	0.17357812193453426	0.015197320942265802	0.4154074490070343	2.9926328659057617	0.26857073092547207	0.20215764241483844	0.03476300664941904	0.12698188424110413	3.156520128250122	0.40576232156635794	0.29657984703181695	0.03906448574800287	0.3260926902294159	3.155956983566284	0.333466117465505	0.14883244212253888	0.02067663370324982	0.3211529552936554	3.144585609436035
0.3427158040009986	0.13776293776005727	0.017587324686819176	1.2569063901901245	3.346177339553833	0.41748002479348206	0.2932513290667522	0.05338988034449894	4.618567943572998	2.4567596912384033	0.2656618654116739	0.1762971001680901	0.00807119048429556	0.8499400019645691	3.1711020469665527	0.32413651733841686	0.1353800851595261	0.014366370506535941	1.2863988876342773	3.6576387882232666	0.39887904525236006	0.2904098894931044	0.04910685593681918	3.6026194095611572	2.3912360668182373	0.24957029547930276	0.1729617833112993	0.01113202954793028	0.3782370090484619	3.006580114364624	0.267885759917393	0.2016782369235655	0.02999507108977852	0.13065122067928314	3.1020283699035645	0.4114377652391976	0.29764235038571574	0.04061836760167029	0.33687299489974976	3.1628494262695312	0.33324582992919377	0.14870084736809963	0.020693139524328247	0.3198748230934143	3.119525194168091
0.34241632199754896	0.13779292803642446	0.01706611406136527	1.263153076171875	3.447572946548462	0.42386936614923765	0.29365974652477567	0.04964506882035223	3.758357524871826	2.43649959564209	0.26440102890114364	0.1756911110785476	0.009495038466775593	1.0584970712661743	3.085400104522705	0.324721042120552	0.135679530043035	0.013894891521423381	1.307222604751587	4.0757646560668945	0.40565618759077704	0.29080958821347735	0.04529294889251997	3.1704282760620117	2.4943785667419434	0.24886859454429913	0.17245561414718721	0.011547221087509076	0.4003334641456604	2.997655153274536	0.266698289703613	0.2010894014570202	0.032845742839960015	0.1329391449689865	3.129091739654541	0.4178143311433372	0.2982393934660919	0.03922716673474946	0.30647337436676025	3.1833882331848145	0.333077001633987	0.14873684821209301	0.020303958446804646	0.322037935256958	3.128878593444824
0.34101066204838437	0.13800144479649257	0.017100402255809742	1.2981940507888794	3.3768229484558105	0.43043152999046824	0.2932910264396215	0.05294056798066444	4.275091648101807	2.342862606048584	0.2632609797680648	0.1750663891629634	0.008862957856753806	1.1667630672454834	3.063847541809082	0.32270039601488737	0.1355754350041398	0.015524912627087875	1.2423067092895508	3.887775421142578	0.41160655523783574	0.2903763395446805	0.04740999455337692	3.2717645168304443	2.3595693111419678	0.247392894426289	0.17199777365695854	0.010656130855119824	0.37800508737564087	3.0110421180725098	0.26572521360974943	0.20038373422747632	0.031126778662854047	0.12511248886585236	3.121821641921997	0.4243108787785948	0.29792002779645427	0.039021017724219315	0.3104606568813324	3.147559404373169	0.3316741344975489	0.14889466448962024	0.020432154082697898	0.31835389137268066	3.125734806060791
