# Supplementary material for: A spatiotemporal style transfer algorithm for dynamic visual stimulus generation
Source: Nat Comput Sci. 2024 Dec 20;5(2):155–69. doi: 10.1038/s43588-024-00746-w (PMC11860245; doi:10.1038/s43588-024-00746-w)
Supplement: Supplementary file 8 — Statistical source data. [file 43588_2024_746_MOESM8_ESM.zip › fig2/e.csv]

ResNet18-3D_Animal_early_layer	ResNet18-3D_Animal_late_layer	ResNet18-3D_Human_early_layer	ResNet18-3D_Human_late_layer	ResNet18-3D_Animation_early_layer	ResNet18-3D_Animation_late_layer	S3D-CNN_Animal_early_layer	S3D-CNN_Animal_late_layer	S3D-CNN_Human_early_layer	S3D-CNN_Human_late_layer	S3D-CNN_Animation_early_layer	S3D-CNN_Animation_late_layer
0.9973542415994386	0.9548997082748326	0.9972695215630704	0.9481968259863959	0.9985593040632219	0.9388076483448944	0.9966424530344402	0.8482658467886769	0.9981776163814216	0.8633923122708557	0.9970149232607762	0.9044678934427028
0.9972410970826624	0.9547767647802985	0.9975867758291891	0.9519263616533652	0.9986055599218109	0.939784477241517	0.9963638669093868	0.852358621267587	0.9983658654410387	0.8621976934849612	0.9969581358401874	0.9056491389645909
0.9971623522232259	0.95538643842253	0.9978416169843772	0.9588719866924204	0.9986692859795625	0.9433774189319915	0.9962334773165016	0.8555515707136372	0.9985438685407578	0.8649156243867895	0.9970936158363832	0.9140495333580771
0.997109585621465	0.9584240788833494	0.9980904701581714	0.9663919149408917	0.998764663059101	0.9418469834618385	0.9961866174859954	0.8610753424756757	0.9986999259223137	0.8683536124772115	0.9973124583545138	0.91567881744784
0.9971431473806878	0.9631072523642974	0.9982325964233826	0.969840934336568	0.9988936960962451	0.9479064891602329	0.9962990906101019	0.8623635180245615	0.9988141822172983	0.873959094818222	0.9974920324293314	0.9195171213097535
0.997185653955701	0.9645866046662882	0.9983450706261037	0.974533291935802	0.9990234522631026	0.9468601422131268	0.9963934066675495	0.8655895199369057	0.9989097884191921	0.8788852359532995	0.9976470807808661	0.9218636740861943
0.9972864993223973	0.9685543413740212	0.9984305987902996	0.9777057206133019	0.9991489280305644	0.9434281775415196	0.9965847826030898	0.8710484536618698	0.998986958392148	0.8782158944276705	0.9977792760431239	0.9245489177918141
0.997355005024618	0.9684509389058125	0.9984997788029117	0.979779249979947	0.9992538235025333	0.9430650599081193	0.9967189609990446	0.8745968908092755	0.9990627783476164	0.8759239700001309	0.9979622955039948	0.9216438121594939
0.9974384460611734	0.9676543019671706	0.9985752742163686	0.9811020600676814	0.9993466828855906	0.9450548920106936	0.9968702177014872	0.8767383364191292	0.9991251212529968	0.8768874642248798	0.9980740993389754	0.9184910671015692
0.9974623892853168	0.9692573323780711	0.9986751497889094	0.981621178862411	0.9993976329011087	0.9453875045153939	0.9969111755497763	0.8790224441248291	0.9991937487757953	0.8788755875717139	0.9981205133156816	0.9165880157963915
0.9975290670551715	0.9704650286111902	0.9987469739464419	0.9807785989089807	0.9994033678538186	0.9509475663425431	0.9969710039371147	0.8818985313252774	0.9992531764822816	0.8792262003238853	0.9981268103724653	0.9170384962589545
0.9975437052828026	0.9697428522120226	0.9988132449534688	0.9800417258232423	0.9994271734221468	0.9490242196120908	0.99692806966641	0.8869578932369394	0.9992841777007795	0.8818153762521914	0.9981315392268235	0.908548747928415
0.9976142947182599	0.971469487984074	0.9988471225778757	0.9795782820269362	0.9994292989319994	0.9526485721046228	0.9969429976145685	0.8895545563690646	0.9993077279910647	0.8810149766089536	0.9981959722978109	0.9120665622130066
0.9976761428007316	0.9716751622146852	0.9988840148320811	0.9788311281102784	0.9994331217625089	0.9541416027034272	0.9969056689208791	0.8890899768643492	0.9993203311894285	0.8787492904253514	0.9982717960645795	0.9126439295826959
0.9977519335671469	0.9726185179618726	0.998910093003715	0.9786603727296627	0.9994119643299864	0.9583011371029031	0.9969338420479148	0.8910550671864715	0.9993490367780163	0.8744525683129345	0.9983006401923413	0.9088138467029617
0.997827369673064	0.9750911209109101	0.9989458275204711	0.978386867680288	0.9994028960311239	0.9626641028444279	0.9969321190516888	0.8945262233412722	0.9993716350297843	0.8683957181941968	0.9982789135927386	0.9109107261356756
0.997955686516421	0.9758352504297493	0.9989612755353159	0.9776737863163963	0.9993842817739916	0.9680960131967286	0.9970285155357854	0.8982305040040929	0.9993953762081169	0.86468383808617	0.9982324747667806	0.9125515489054946
0.9980270309350575	0.9781880482383425	0.9989849540286625	0.9766198878776288	0.9993195667565471	0.97040868572083	0.9970363708655353	0.9018091254853529	0.9994159249034412	0.8634484669711834	0.9981288244032333	0.9144341923895449
0.9981515609229286	0.9812326573036088	0.9990002861305346	0.9760156009529178	0.999307091607459	0.9694243930418028	0.9971539817244824	0.90672586552625	0.999433473129979	0.864495467769493	0.9981107933609352	0.9132324278453766
0.9982256691432683	0.9820397176633099	0.999026615579873	0.9749532985317695	0.9993214203311723	0.9721262328409975	0.9971932531158124	0.9105885985852539	0.9994431742691017	0.8724117973856427	0.9981191592722999	0.9106632184595911
0.9983486438017883	0.9845847112100261	0.9990708569209729	0.9754599163853358	0.9993915086583719	0.9716104134000279	0.9973087577739559	0.9134477710206499	0.999454988531103	0.8801691353553525	0.9981723119475474	0.9070543024437123
0.9984298555129056	0.9849181381266545	0.9991012695593713	0.9754714583829005	0.999472452439634	0.9727486056669858	0.9973832334676939	0.9146724233900775	0.9994704356002192	0.8876589151112662	0.9982382983174735	0.8967223286111314
0.9985376217542493	0.9858084974506063	0.9991162491927708	0.97591646432878	0.9995313616700514	0.9706208701520657	0.9975222407108483	0.9172918299601255	0.9994598274393265	0.8942168041592139	0.9982815759601964	0.8905694072752683
0.9985863688228465	0.9856050248797948	0.9991277462972878	0.976492263930719	0.9995463022257868	0.971478085361544	0.9975475922732558	0.9197336989018117	0.9994568145434688	0.8969798529809488	0.9982936687931743	0.8857914540921099
0.9986650770711918	0.986122345295406	0.999120503488315	0.9768666348422833	0.9995461682071325	0.973295928221354	0.9976185723265268	0.923326311355975	0.9994604684309851	0.8982166197783166	0.9982907706956946	0.8814289676152601
0.9986859770275228	0.9853440223962795	0.9991229480676951	0.9768888887919814	0.9995077601112119	0.9737465491454246	0.9975717053297314	0.9242778390186505	0.999455762040137	0.8995787184520908	0.9982541904319909	0.8711311240464747
0.9987120807643874	0.9841629458097386	0.9991198166823015	0.9767975381437211	0.9994769204369648	0.9734457254918275	0.997534803557946	0.9248017083844753	0.9994319906138494	0.8998097985311196	0.9982417983040488	0.858364529401174
0.9987117835787149	0.9838730814108967	0.999122923726896	0.9767958733411259	0.9994533500093692	0.9718510635610434	0.9974646711448508	0.923536365187951	0.9993968725085922	0.9018217779947733	0.9982397894664808	0.8468165922108885
0.9987228294599662	0.9837331205983927	0.9990942624209892	0.9761230125671466	0.9994358563480652	0.9674105796329725	0.9974645860971874	0.9229337572682191	0.9993670344622415	0.9038764540803143	0.9982859750600818	0.8398847128634407
0.9987212528092733	0.9806884416091692	0.9990686248833234	0.9756880537680759	0.9993945748447112	0.9690419434587766	0.9973994656340173	0.9212705969956843	0.9993184078913212	0.9081165160907746	0.9982105070105364	0.8396534512685342
0.9987346501225242	0.9805940040178908	0.9990223732672316	0.9758428439500716	0.999383422376727	0.9704671536433745	0.9974233128535555	0.9218094867373834	0.9992764745940398	0.907935541300468	0.9981781290355339	0.8394215278209703
0.9987329654970111	0.9786282020259652	0.9989866543878234	0.9741360597975536	0.9993557249413757	0.9687532378205492	0.9974006263343953	0.9216597453616614	0.9992286890451285	0.9058132297061097	0.9981259108799796	0.8439085627932643
0.998743206530486	0.9788604791800495	0.998953841927017	0.9731517638705008	0.9993445047435752	0.9663336302784895	0.9974366460147421	0.9198290016840447	0.9991680582233465	0.9037328635814897	0.9980813247080063	0.8474436035889263
0.9987411467292112	0.9781845605207112	0.9989088372115794	0.9699981934826014	0.9993683468721202	0.9674685588512031	0.9974122338175936	0.9161192660607513	0.9991095711845864	0.8982612742204694	0.9980772262860131	0.8464589555879
0.9987413680615034	0.9790756103324392	0.9988542603103212	0.9675486591061618	0.9993903216181015	0.9654318342787396	0.9974423911052678	0.9141270734983058	0.9990269564584833	0.8926074031202906	0.9981402638681532	0.8438883094440192
0.998753788460408	0.9790923880262158	0.9988033605353791	0.9657010597048535	0.9994298844015468	0.9641469164406118	0.997472599383359	0.9123810400608932	0.9989298355153194	0.8900350872522301	0.9981889904477284	0.8477145038711298
0.9987736204610076	0.981483163568956	0.9987745674069815	0.9634276444339979	0.9994642330461354	0.9643949593941703	0.9976015789764777	0.9125050476410361	0.9988947919251889	0.8870621521169293	0.9981891801522181	0.8478770429462119
0.998791749707097	0.9800953408208627	0.9987549662738855	0.9619965756343467	0.9994864579589864	0.9652073535762754	0.9976694594568362	0.9095841369642087	0.9988687959054111	0.8823802557429273	0.9982086936318242	0.8540290979397318
0.9988331576384775	0.9803257496009595	0.9988100141357212	0.9590417696989391	0.9994695229065552	0.9684278582916432	0.9978020197653771	0.9105850787402204	0.9988642742506089	0.8772212181712983	0.9980082276974209	0.8550031067369421
0.9988297862914094	0.9810546635311954	0.9988623759468769	0.956488152013192	0.9994100896925864	0.9701396069005532	0.9978709351185168	0.9089937203104403	0.9988754988530387	0.8745121884723188	0.9979711363629412	0.8578598566335824
0.9988366703567754	0.9813600121674829	0.9989451292888668	0.9520169774253252	0.9993344706965228	0.9711310767864131	0.9979405220026861	0.9099630933537948	0.9989103234275446	0.8706691491516034	0.9979123533443375	0.8463019626913514
0.9988256855376026	0.9805955631620705	0.999038539020816	0.9503185321442431	0.9992593088012357	0.9680314029949668	0.9979565097075019	0.907716280613748	0.9988994716692677	0.865950011264806	0.9978455471978902	0.8378462159456282
0.9988379124307831	0.9810101715002719	0.9991488304768564	0.9508902836621667	0.9991994426829075	0.965125720348868	0.998057614588768	0.9081158653263387	0.9988924012586455	0.8589821588793228	0.9977789109912544	0.8300539259743419
0.9988421591546905	0.9818623939273523	0.9992338816423675	0.95141644829884	0.9991971364838639	0.9688614041815704	0.9981014150836184	0.9074836200717902	0.9988810610345003	0.8491132830426734	0.9977765010033262	0.8288747800543919
0.9988413898078647	0.9827949304323663	0.9993060311212226	0.9534058966917915	0.9992192914331943	0.9724609102191707	0.998182662653682	0.9090699044143853	0.9988351161977647	0.8469599541894991	0.9978155642676944	0.8299491073692912
0.9988509911933945	0.9815454808796967	0.9993472655762743	0.9526824715207354	0.9992132368480172	0.9736571171157	0.998199347742228	0.9116573936130626	0.9987833408610032	0.8431118405024132	0.9977404313207089	0.8277837765942623
0.9988569933374518	0.981887740185568	0.9993839100430686	0.9548402661029581	0.9992051451964534	0.977580753253351	0.9982639583410982	0.9173919172916234	0.9987394278730186	0.8435127792068614	0.9975989898743811	0.8236291348236224
0.9988555663480314	0.9820757044805039	0.999393836948775	0.9544556033037092	0.9992223327906967	0.9777129916714318	0.9982077681967387	0.9159641367058725	0.9987303008954609	0.8462362211362235	0.9975013030035442	0.8348768784586014
0.9988899383266734	0.9833414896254806	0.9994005356028529	0.955092563031161	0.9992568415059251	0.9807619441390588	0.998259344680955	0.9184460309048406	0.9987093137362029	0.845270817069702	0.9975094132027211	0.8408711182299657
0.9988830120254667	0.9832113871883732	0.9993803533770711	0.9551216793245149	0.9992581937705153	0.9815507670494518	0.998228355604888	0.9178114976749461	0.9987423402967985	0.845059046863283	0.9974984222799805	0.8389156785776565
0.998873640712628	0.9848944290775619	0.9993631015739419	0.9563697663623673	0.9992259044663725	0.9794579014338602	0.998265746886281	0.9211687093853386	0.998776947822244	0.8465084665302967	0.9974733771586731	0.8371790313990736
0.9988881961041889	0.9859509795023016	0.9993363516976486	0.9575853991377842	0.9991790755054161	0.9780488952712808	0.9982475045607272	0.9215937407801046	0.9988207948638957	0.8464105508436354	0.9974612307591226	0.8385540121396033
0.9989131361917386	0.9866221308764649	0.9993162154979227	0.9584977009712866	0.9990562614320562	0.9778621784707864	0.9983324254418312	0.9242101567761979	0.9988657970338339	0.842276889891447	0.9973570789242425	0.8334166968506994
0.9989142803807038	0.98649973429824	0.9992816467977607	0.9615485903248643	0.9989397294347453	0.980069142730054	0.9982970472591511	0.926124368282756	0.9989034164410417	0.8417729652613145	0.9972331576625173	0.8369133617223883
0.9989590741884434	0.9879279814874906	0.9992739944172856	0.9642953453943188	0.9988326038464452	0.9796247056348264	0.9983887023645354	0.9319903334069227	0.9989107081016131	0.8482741835778846	0.9970825730210722	0.8384120752752766
0.9989735157780616	0.9890199636946165	0.9992753269118366	0.9692869446099853	0.9987676931353924	0.9791589816544777	0.9983863682876235	0.9350308408668241	0.9989130272954881	0.850026495843484	0.9969754157076708	0.8389217838542293
0.9989726340200025	0.9902706481094141	0.9992816980326347	0.9724086764577664	0.9987099237852243	0.9768005360434374	0.9984338293441732	0.9392200322594086	0.9988908614618255	0.8555830073664886	0.9969182892309996	0.838158493853948
0.9990030415442898	0.9902181381979596	0.9992853448082897	0.9744626848814503	0.9986807930773347	0.9749658433853166	0.9984537962132082	0.9376096192621037	0.9989227123943897	0.8558310821540819	0.9969558388135824	0.8370584687652292
0.9990373811928472	0.991015243980635	0.9993174487882219	0.9734898742211014	0.9986441844176706	0.9725226657603306	0.9985663701814945	0.9382978148497918	0.998975981581259	0.8572178920640255	0.9969818863386517	0.8432698079098226
0.9990470806739417	0.990085166617657	0.9993826155791604	0.9741792391768924	0.9986601600561598	0.9736064341380816	0.9985650248317592	0.9385219825217035	0.9990449317010885	0.8526331418853651	0.9970858206310002	0.8406868682111555
0.9990887320069634	0.990248754289639	0.999438165619966	0.9771115960046873	0.9986614490508613	0.9742862253121689	0.99864400188038	0.9398495938643784	0.9990829343870699	0.8527993564924237	0.997175501119232	0.843850373681759
0.9991177295893915	0.9890228410741218	0.9994734646571691	0.9784711073606358	0.9986180154511503	0.9746098487972683	0.99864031248002	0.9402072864158758	0.9991515999291266	0.8596313404652386	0.9972442989227471	0.8390385066614363
0.9991482029068669	0.9890529790127532	0.9994846040306533	0.9782778611716064	0.9986209221786491	0.9789090831522049	0.9986997196650779	0.9417369371429668	0.9991838462335219	0.8658659186024572	0.9973284905496604	0.844664617420718
0.9991561151030888	0.9883812132856834	0.9994825258654615	0.9787001633567504	0.9985790383271892	0.9767183924744237	0.998675186246472	0.9418156619993251	0.9992171988411361	0.8716166172364114	0.9974382062288213	0.8482683492128683
0.9991788292015019	0.9880692017192574	0.999498133256082	0.9794047627178004	0.9985546161274821	0.9758727081326757	0.998740001411953	0.9446148987335041	0.9992458257367816	0.8696489041391104	0.9974392520259112	0.8518545770631106
0.9991871018255706	0.9874266078692289	0.9995061674416698	0.9810629299153028	0.9986518712402397	0.9764310754412868	0.9987166898683385	0.9457782054429801	0.9992528093481597	0.8695379312571646	0.9975409155604545	0.8547638815861166
0.9991847068798225	0.987175910417444	0.9995109462735855	0.9820818064668989	0.9987815377139653	0.9764931448799875	0.998739547612486	0.9483016815763369	0.9992730463309641	0.8711585990194509	0.9976602267565412	0.8560655469812253
0.9991655072822127	0.9868067162080792	0.9995036561636171	0.9825093219960894	0.9989446007889318	0.9764011008034098	0.998679754345545	0.9471126952833077	0.9992773375834357	0.8744987064788554	0.9977456684704827	0.8527537643396339
0.9991592743393479	0.9876720684896293	0.9995022546848552	0.9822010265065628	0.9991007941894964	0.9790424081119252	0.9986868769270271	0.9506501207593333	0.9992831302724172	0.8734153968199035	0.9979728579377004	0.8681894396909077
0.9991307253192446	0.9877223226624449	0.9994915878686152	0.9811354791224289	0.9991849458676678	0.9784614939763306	0.9986319258446339	0.948749194839331	0.9992637916026784	0.8771782664464391	0.998010156346391	0.8747480024298359
0.9991195098762926	0.9878054279994655	0.9994782542034168	0.9797555390417082	0.9992349916013985	0.9784959204373738	0.9986550810833189	0.9504854909162805	0.9992368870979967	0.8787093359508265	0.9979512191944666	0.8827527330724214
0.9990915137226906	0.9889702162028794	0.9994431424112782	0.9804417242323699	0.9992607975585195	0.9781255438704183	0.9986251321793609	0.9487744315788113	0.9991934095719605	0.8811907075850367	0.9979108861706905	0.8884646084349254
0.9990679926997208	0.9899901406882693	0.9994014224628145	0.9800819295393266	0.9992670460490911	0.9788914900522087	0.9986413194604618	0.9483897687195184	0.9991425979458983	0.8809866882352532	0.9979178758231472	0.8906689714491405
0.9990222357920285	0.989634515261765	0.9993508201601079	0.9793918965667556	0.9992226425422595	0.9786515716856721	0.9985713652104576	0.9462098015670831	0.9990985671368722	0.8802010009737943	0.9977951615830447	0.8893569027501728
0.9989727141519027	0.9900847382667616	0.9993144965429358	0.9787673337672563	0.9991722814819392	0.9780570863215594	0.9985829577027164	0.945924979245802	0.9990502036119493	0.877791122200428	0.9977053809242257	0.8859539954816004
0.9989187843180501	0.9905299056801642	0.9992874285847648	0.9779710385205903	0.9991232964561593	0.9790942613063747	0.9985326233774723	0.9422148768480298	0.9990119703048537	0.8753951904651536	0.9976348216136409	0.879640054595347
0.9988890949404319	0.9915371651190326	0.9992720162403013	0.976397961426766	0.9991118739102204	0.9789521914714358	0.9985425303306654	0.9414595739008697	0.9989595291952627	0.8741183948739271	0.9975640665459021	0.87640044330229
0.9988711306982538	0.9910821215498249	0.9992614151381832	0.9759938008647912	0.9991034340022793	0.9788942080171066	0.9985045446914256	0.9399834881712029	0.9989256029112522	0.8716889329231168	0.9975847350383558	0.8738640889505841
0.9988562879855761	0.9919184066859114	0.9992812192021416	0.9742839968298039	0.9991007270414777	0.9797393525188384	0.998526194722023	0.9405707580092733	0.9989010260178012	0.87571648925995	0.9977424809901636	0.8749104768308675
0.9988040715932256	0.9923822153757459	0.9992888643634712	0.9725213590891674	0.9990774991991487	0.9778632663391582	0.9984267614004558	0.9395818821180016	0.9988704771157512	0.871889808403104	0.9977077606834803	0.8755977948699066
0.9987460802028633	0.9929865093935171	0.9992902735030108	0.9693224430799514	0.9990522012930484	0.9761769054500797	0.99835550768537	0.940041452404281	0.9988362882796037	0.8654953648024429	0.9976741389895513	0.8747652146779227
0.9986722886090579	0.9923802506128103	0.9992605939618291	0.9679924351588346	0.9990057922178487	0.9746404352661603	0.9982483068558147	0.9376552832016811	0.9988060169828022	0.8624038187701513	0.9976367455246947	0.8705984694166056
0.9986147441336484	0.992051681428768	0.9992468660369069	0.9644149254978396	0.9989743491628468	0.9742680920871811	0.9982114303506423	0.9383222723666529	0.9987771231705622	0.8592204148003614	0.9975708300603147	0.8641108122608648
0.9985372741466578	0.9915051115580157	0.9992167740350254	0.962713421802368	0.9989538206129513	0.9752146375639225	0.9981269184203159	0.9352052890630809	0.9987597502936088	0.856363807955299	0.9975513151770967	0.85749749040976
0.9985178311513648	0.9912541366185575	0.9992065876793258	0.9589460314145128	0.9989327344520789	0.9758385747787462	0.9981616080950966	0.9336169011930355	0.9987556067867968	0.8514049813216914	0.997482639917698	0.8512385068012214
0.9984734476602845	0.9906439211712623	0.9991802315907412	0.9557461751282618	0.9989059000786507	0.9755269157611784	0.9981118301695294	0.9303604113979256	0.9987577303828141	0.8471485699104749	0.9974240996555829	0.845103747679666
0.9984295412619274	0.9903302021395333	0.9991662285131067	0.9529760440809175	0.9988912621364726	0.9755498179170189	0.9981244334651628	0.9306168693109094	0.9987626454256613	0.8459057270683179	0.9973912585399297	0.8363962656414058
0.9983688059026915	0.9904363656824726	0.9991402464855551	0.9533315584247855	0.9988597364432388	0.975287330297221	0.9980248443031551	0.9276923313263338	0.998784058385499	0.842407597709635	0.9973907775007163	0.8334892644344454
0.9982946348539571	0.9904340733316942	0.999116237308876	0.9521421740724415	0.9988149900299007	0.9751101273340613	0.9979754858973374	0.9297005917178552	0.9987893840932572	0.8426726327404283	0.9974388000491243	0.8374923495723939
0.9981999473702439	0.9897413744192284	0.9990939780762714	0.9525567180687242	0.9988047184973962	0.9749470862769081	0.9978332282499838	0.9275201357222773	0.9988038059554176	0.8484757536430958	0.9975872619025575	0.840862978970964
0.9981531801647436	0.9891512364401039	0.9990872901402708	0.9536065749127441	0.9987919015459261	0.975504449947114	0.9978121764005198	0.9280448467463295	0.9988282851280267	0.8544922812818013	0.9976737297655599	0.8422859417472214
0.9980748863637285	0.9895208139356312	0.9990830926222095	0.9537370113095065	0.998755947518646	0.9762278322448555	0.9976482927360292	0.9269518894821445	0.9988463185602403	0.8596518848718856	0.9976256552044414	0.839661001923924
0.997996397886414	0.9910888714893894	0.999114852848131	0.9507238904484369	0.9987474327431591	0.9756383649676673	0.9975421223083107	0.9288065483202008	0.9988584384611071	0.865325444992654	0.9976264244014068	0.8422810987141622
0.997872991744812	0.9905371898670232	0.9991399383364441	0.9480477634413674	0.9986842232243972	0.9759575076819265	0.9973229618916256	0.9313084440935594	0.9988680075878948	0.8746184057471429	0.9973730093705405	0.8357724589475817
0.9977767089632097	0.9899097533241227	0.9991581301222953	0.9460018730855144	0.998641989229698	0.9746581651177466	0.9972363084522022	0.9339649381235625	0.9988834518601598	0.8777019276313327	0.9972120145759082	0.8299550563183985
0.9976697372524843	0.9890141699834509	0.9991392432141886	0.9446724854463227	0.998618212480192	0.9735789955349621	0.9970512353563828	0.9335987978277613	0.9988698426062302	0.878603401580335	0.9971772998607108	0.8246951954380056
0.9976493113563843	0.9884088824855778	0.9991170616243855	0.9452676970520152	0.9985854657935551	0.9734215890025685	0.997049298297469	0.9335039942160932	0.9988686940977947	0.8793114111096502	0.9971630913595169	0.8233694108119026
0.9976171416651443	0.9869677627951309	0.9991000065975187	0.9479647616629838	0.9985606913321945	0.9737436423052869	0.9969476062503162	0.9299191617506826	0.9988908718413129	0.8833526862896897	0.997165705828653	0.820804474635628
0.997601205856469	0.9866701355523951	0.9990876019235032	0.9486856447374545	0.9985579589082049	0.9735371839728824	0.9969628210155023	0.9296028892171286	0.9989237232953087	0.887638911139794	0.9971548884756145	0.8307354787190131
0.9975439304883861	0.9864472268712366	0.9991241182037001	0.9530513025131572	0.9985782852773388	0.9740007861231235	0.9968125923988526	0.9293964809903885	0.9990045753422876	0.8899067646087835	0.9972429484622573	0.8402466932388597
0.9974892858302015	0.9856739780591314	0.9991822030219486	0.9539799189223964	0.9986280562025448	0.9753090003076978	0.9967959863294266	0.9289376044396916	0.9990800161333894	0.8935649516045596	0.997367933119415	0.8454505426020806
0.9974309360436937	0.9855164350147715	0.9992401031858311	0.9570363072638346	0.9986911171102886	0.976327231595044	0.9966672678492843	0.9276270635883984	0.9991721864638581	0.9008626792943144	0.9974735526155895	0.8460635701594216
0.9973965482359567	0.9868592601692333	0.9993105135581606	0.9626570192246161	0.9987733252391264	0.9765129029211753	0.9967039188468387	0.9301605446847486	0.9992263759643778	0.9054271157703807	0.9976285590534403	0.8512331921440398
0.9973739923547704	0.9868418335647546	0.9993402174110722	0.9675504848693376	0.9987751062814925	0.9769594232302966	0.9966139082330924	0.9297693648375388	0.9992464824596093	0.9136410706798819	0.9975538012056618	0.8504151166863029
0.9973878478534544	0.9875767467940589	0.9993373533220743	0.9703182027583829	0.9987473376626531	0.9762894507338145	0.9966831865725394	0.9307264192534264	0.9992612668942102	0.9175183625246992	0.9974800979661537	0.850168374584757
0.9974174801838491	0.9873669385484823	0.9992963013900877	0.9703324138187795	0.998714556735758	0.9751504680198716	0.9966800717131923	0.9283762634617724	0.999296829877912	0.9199566843752586	0.9974265196202181	0.8492362796218874
0.9974670687018179	0.9875651629011394	0.9992945959954223	0.9715204186076738	0.9987065454485015	0.9757529987187898	0.9967688402005057	0.9288210973836448	0.9993288687699233	0.9196730043839398	0.9973954464558852	0.8511494735578389
0.9975408418473861	0.9881269002932933	0.9992826236498776	0.9744548014593745	0.9987073412450145	0.9756704084185047	0.9968002322829144	0.9271146357140454	0.9993655160512273	0.919818868611685	0.9974599811035253	0.8542455754516017
0.9976579707453133	0.9893248030576984	0.9992771929171337	0.9775318381556837	0.9986794896444503	0.9761931655890672	0.9969515858769168	0.9264247025823359	0.9994015052536124	0.9229326087642196	0.9974896106211649	0.8553464838544693
0.9977368388429935	0.9874542869038037	0.999291823641684	0.9776740584829837	0.9986622620864587	0.9759968254230212	0.9969712097828994	0.9262494870678462	0.9994327394025874	0.9230465783068853	0.9975004338915182	0.8539124346650949
0.9978580100690526	0.9873679759861926	0.9992984277270452	0.9769382742906495	0.9986366358740443	0.9760918243538002	0.9971298024210011	0.9286745259545763	0.9994671144852705	0.9198602060907718	0.9975392165471675	0.8520768939629326
0.9979191975590477	0.9863466375285982	0.9993049744308654	0.976705994500149	0.998596780118426	0.9749132677627975	0.9971658177633634	0.9269711905604711	0.999485202981006	0.9165599588169954	0.9974394682388789	0.8472127764102232
0.9979854390416606	0.9864488026963593	0.9993059123577837	0.9816794899122895	0.9986740181629395	0.975843108653982	0.9972450027267233	0.9282684183289143	0.999499307764343	0.9182344487049456	0.9973804485665758	0.8485222065750884
0.9980656930440123	0.9846905760190332	0.999301873095401	0.9854884782655849	0.9987689588107873	0.9767515345567119	0.9972224006985868	0.9290356675820681	0.9995195315576743	0.9149698615799636	0.9974685518134234	0.8556847032642122
0.9981580665783532	0.9846643267529005	0.9993358400836875	0.9882267120832955	0.998830691886274	0.9770599378504844	0.997316547349569	0.9302686625927098	0.9995366223495193	0.9131485876638461	0.9975001013075134	0.858238041253458
