# Supplementary material for: A spatiotemporal style transfer algorithm for dynamic visual stimulus generation
Source: Nat Comput Sci. 2024 Dec 20;5(2):155–69. doi: 10.1038/s43588-024-00746-w (PMC11860245; doi:10.1038/s43588-024-00746-w)
Supplement: Supplementary file 8 — Statistical source data. [file 43588_2024_746_MOESM8_ESM.zip › fig2/d.csv]

ResNet50_Animal_early_layer	ResNet50_Animal_late_layer	ResNet50_Human_early_layer	ResNet50_Human_late_layer	ResNet50_Animation_early_layer	ResNet50_Animation_late_layer	ConvNext-T_Animal_early_layer	ConvNext-T_Animal_late_layer	ConvNext-T_Human_early_layer	ConvNext-T_Human_late_layer	ConvNext-T_Animation_early_layer	ConvNext-T_Animation_late_layer
0.98606762370513	0.9456123247426013	0.9914226307424209	0.5426045285348587	0.9611467767561732	0.636663096299203	0.9975692806013337	0.25323461840808675	0.9844551956730728	0.15667157978626975	0.9737582605959199	0.14705033057077008
0.9848363959385109	0.9526157910928683	0.9913325333215276	0.5693992714944698	0.9604581317553502	0.6700078849894862	0.9977320224166968	0.24581265524046644	0.9833725123598919	0.16078495825731567	0.9727701420130994	0.15107682256383492
0.9849304020148323	0.963546662982207	0.9913628535729856	0.6348513977182173	0.9597940886062349	0.7383533598422622	0.9977496616087415	0.2608146621358929	0.9842552968915342	0.1670275634613708	0.9755797650755035	0.16461677816659162
0.9836326527043239	0.9697950820914965	0.9912470033299983	0.6389548699902395	0.960209318795693	0.6664736489054852	0.9975413127110389	0.2799295511267482	0.9847541533036226	0.16131256807911518	0.9761082171527148	0.15940775301314503
0.9837796672734306	0.972281328082961	0.9918128099194589	0.7006946452221752	0.964549865095658	0.7126614411676124	0.9975846376687859	0.2749380221835354	0.9882364315904163	0.15638022674608082	0.9781790734555204	0.13910378358889833
0.9840347449995985	0.961418570990921	0.9920560434527801	0.7252233678405005	0.9649805790776536	0.22013871588061965	0.9973830360983222	0.2559834652376844	0.9875326004176399	0.17342809686749328	0.9764664335781245	0.09358556297315068
0.985011147736136	0.9586398854970721	0.992654011006049	0.7285079294031663	0.9658310877391917	0.12990491599850434	0.9975087391080258	0.2447166877895114	0.9883630656646302	0.15908074575113565	0.9807634296516035	0.09311063561163224
0.985533734641336	0.9726342073182602	0.9925975411952693	0.6973333953303689	0.9699066620402433	0.1427221651952652	0.9974720971234451	0.2864529833585171	0.9871662961377842	0.16724931918703406	0.983146483712561	0.10717530509061293
0.9861633704495989	0.9718888806968538	0.9925992224181582	0.6808353074337654	0.9689657879921427	0.49062843425751573	0.9975865963894536	0.27676350238757763	0.9895832091151996	0.1712563036877397	0.9875300825373478	0.08028977960648118
0.9875707073130624	0.9612111159840069	0.9927136739648466	0.638763068161624	0.9682533205206784	0.5365433504455766	0.9974109998443277	0.2570757819418772	0.9883320789415654	0.1531869633176541	0.9872858729676918	0.08224238776829115
0.9890294892708305	0.9662042677982575	0.9929343739526759	0.43238116912612423	0.968515263578033	0.42303296109519717	0.9975495032191035	0.24704006086841493	0.9903745741815191	0.12902673746857063	0.9891860876068937	0.0747750856498302
0.9892419289492571	0.9680045744094758	0.9931356698546172	0.4079665453344518	0.9666241272372568	0.17556719770272944	0.9972267554086449	0.2793726047364183	0.9898579961924547	0.1258128230568891	0.988800240181086	0.09073257858213245
0.9897996375672473	0.9818644516095869	0.9932534795327121	0.5557397342464068	0.9671440347614028	0.16297677107743921	0.9974064352220208	0.3144485561101178	0.9913675400024398	0.1147125506678738	0.9909901783581944	0.1099933238768067
0.9903529860782578	0.9671099569153311	0.9930042473469187	0.5396183897104401	0.9721933862689967	0.26393047164630645	0.9964648662648079	0.3177844021044456	0.9890064630676847	0.111556144584566	0.9901656033770425	0.11363646028372766
0.990794631767923	0.9415236457186599	0.9932716475201783	0.5066459806979308	0.9724496430661033	0.3138916080092588	0.9967416584661298	0.29082658675067896	0.9903558733249714	0.11291196409157839	0.9911879989007846	0.11266034228306254
0.9905152809192962	0.9582028308724573	0.9931105792219395	0.5538213807838348	0.972217315608924	0.2018064565958805	0.9955009473884182	0.23779410312934607	0.9892112923294507	0.12573212573486295	0.9911670640882099	0.08055398889108016
0.9907745853252654	0.9724530855858408	0.9930188158201181	0.5866839051991783	0.97023857030269	0.1652217761174147	0.9959084440380229	0.31398399905718266	0.9908473410541758	0.11861848029210842	0.9924879440285952	0.09304141976542887
0.9903031619748677	0.9626631311914506	0.9931605193785394	0.579284798754092	0.9700310322195346	0.46407571816754073	0.99469362188265	0.31543991798294196	0.9888160896444342	0.12046559186420105	0.9925129364331627	0.09509427740932012
0.990948118960138	0.9666022199744553	0.9928014722398044	0.5551012391691975	0.9686926931418929	0.2752504664312774	0.9953043331619568	0.2967682336341325	0.9908660509836161	0.11928143703869164	0.9933226020021327	0.07883871789046944
0.9907171527169454	0.97992357875226	0.9928327448222174	0.5941097701235514	0.9726995516206712	0.3541424600282753	0.9937437506259904	0.36709498305499627	0.9892257661325948	0.11708554378204822	0.9930834226642533	0.09111226747636778
0.9913840268918293	0.9800871007609112	0.9931518857620124	0.6075561373772407	0.9682207464358686	0.23148628436199137	0.9944650791187557	0.36071508266428787	0.9900574645659402	0.11250800118818066	0.9935594522455394	0.09677252888279432
0.9911684098841406	0.9762315856082846	0.993249398719113	0.6377374024406441	0.9665000917038702	0.1485755754341174	0.9935291325918612	0.4033399709007379	0.9879648491817102	0.11881629274818899	0.9929461817385289	0.08750760006037993
0.9917849108258563	0.977395039425313	0.9931156541540643	0.6555599207700328	0.9676193320016485	0.6630812582927625	0.9947220159224857	0.43415535362079277	0.9890749828328506	0.12102724850619648	0.9939989213395806	0.08939956835937364
0.9915626829748077	0.9710175666240977	0.9931489444188075	0.69739066422974	0.9714156917383785	0.6061453215221364	0.9941596019728668	0.40274664084649786	0.9875613745402931	0.13120074415694266	0.9941333827709975	0.10666894381059204
0.9923932841085195	0.9680982836685694	0.9937813308624627	0.5748082154220501	0.9704851904847513	0.6375270106673276	0.9951069346299664	0.5108158910220116	0.9863535019699462	0.12549014111447704	0.9947493446252402	0.09683239303928415
0.992288069096589	0.9732159475343155	0.9937237762968767	0.6355458753095534	0.9714098373796123	0.5030402196272992	0.9946590025441	0.520094596564329	0.985395927243616	0.13960904816537503	0.9939250518910504	0.11084757965786572
0.9926067562416802	0.9701436850547998	0.9938972010227198	0.6430750737015158	0.9713025938730818	0.4117357003134302	0.9956817560682266	0.504873418218605	0.9873153669731208	0.12008765673416426	0.9941397817652865	0.09859257415543617
0.992591588904918	0.9713088688850343	0.9941763463661828	0.6763316343537046	0.974761756143115	0.669308916095989	0.9951720292721077	0.48147320003253435	0.9862304806107424	0.1432058736302357	0.9912025023709917	0.11561315561626458
0.9929945220257553	0.9634422435184652	0.9940092950569106	0.6440300273228432	0.9769109833142054	0.6600332038272312	0.9961082614240302	0.4753115470185626	0.9869123744984603	0.12466439484804055	0.9917457751814459	0.14474182609858793
0.9928364139981277	0.9406894942406338	0.9946054277661653	0.5054994714698321	0.9767448800316918	0.341489092123865	0.9953275107114185	0.4576324571441972	0.985827907785669	0.11927479883174381	0.9895395167154846	0.13699912524729704
0.9931986552729675	0.9198263874441284	0.9949102793630709	0.48704067310532767	0.976565515207332	0.5662094715574852	0.9958935545135693	0.5127710187482424	0.9869925627358971	0.13113558704093778	0.9901566524160366	0.15219466483135213
0.9931519662654209	0.9173262173204728	0.9948645530954775	0.4501526730556535	0.9794014967319611	0.4461407767318506	0.9951524286900516	0.4937106636376769	0.9850790460581427	0.11598746303334972	0.9875902873532445	0.15728157711137009
0.993480626127577	0.8817911615831457	0.9952036734215916	0.4221859857524774	0.9795930826133945	0.6924362889270732	0.9956864819174918	0.4875560863391355	0.984117320489064	0.11626742162723964	0.9892457217158207	0.14414191628109413
0.9931693354356084	0.8915350257033294	0.9945770596120265	0.46131643881427375	0.9807446060802921	0.7306593460974944	0.9945751365240109	0.5131305141697267	0.9815335419832908	0.14612822657729604	0.9893216088235656	0.11319500315868508
0.9932739012212716	0.8639568996776463	0.9949565877246155	0.6407554795142251	0.9808394899890872	0.5318025890567658	0.9954948774819442	0.6118085222754978	0.9810187136673639	0.12085080296224401	0.991083418732242	0.13861166020128227
0.9930482231695451	0.8487284718028126	0.9949871214765281	0.7298222687539683	0.9817985447863058	0.7272805564967024	0.9944468586156849	0.5844151902923813	0.979396362698265	0.12519178990629198	0.989555289352219	0.12317191542728945
0.993240092684375	0.8242168042788768	0.9949766781817817	0.6723841875557435	0.9807737221718046	0.5681033828787735	0.9948141257483546	0.5895328833024125	0.9767648547388934	0.11754709414913189	0.9890522754898197	0.16296884847538723
0.9926844066809288	0.8511944363565183	0.9949718645589668	0.7134010903477589	0.9844348524967915	0.4838399429678545	0.9936461886482872	0.5554615174289377	0.9744548776900525	0.10663353065072818	0.985941244896774	0.19025844828958022
0.9928738212158472	0.8470867880533802	0.9947070003059859	0.7183511195891629	0.9827748336955578	0.7127478040902917	0.9946509508490448	0.5579022099073583	0.9760323109628932	0.12320343043604534	0.9867914780579479	0.2004685473262088
0.9930075209677688	0.8627882483954628	0.9950791015159292	0.6873271645346551	0.9845101352444522	0.44849623196171223	0.9938935236343739	0.5292492139620475	0.9744418486699928	0.1280239910874312	0.985692657854933	0.17723939781687895
0.9932505981087532	0.8560183987627991	0.9952982055902775	0.8111339420922027	0.9851448335543161	0.8332929206687868	0.9951133208157233	0.5429597085236267	0.977837756222897	0.1330340368752019	0.9857041430260314	0.16553065039860881
0.9930585670526345	0.8690112507428731	0.9951125517776184	0.8205336199035181	0.9846085105412209	0.8756745573381113	0.9940778460410213	0.49228839656075407	0.9740236412354983	0.12184856634659309	0.9828055903700752	0.16886380926514233
0.9932606772080965	0.8777485017363675	0.9946458197002123	0.7356854790137016	0.9825063930386283	0.7864250829439556	0.9946891588090794	0.4725876146819305	0.9752702052259199	0.13323362145910372	0.9824536074122839	0.12220094953537494
0.9932855344433399	0.8719274368705291	0.9939712065366109	0.7933306655267733	0.9828262058255492	0.8626598783364305	0.994227244747873	0.4252605826241636	0.9719395638570721	0.1625991786215568	0.9808671507984684	0.13272002514232784
0.99365357507246	0.8786030515131924	0.9931547810458272	0.7293052256449163	0.9815325099489647	0.897080133530348	0.9954368781725258	0.4431411131733013	0.9720158043978264	0.13214169919197877	0.9840993196391601	0.1755667687590189
0.9938870677726857	0.8494306423094583	0.9926551633080564	0.6693004798336779	0.9819615422764977	0.8430638095485257	0.9948419702643785	0.4259104689963759	0.9706932055339975	0.1300634379007297	0.9825299489034123	0.16392747649653225
0.9942682490827708	0.8691791683696187	0.9922043662620211	0.5639754326164432	0.9812043109154979	0.8470110512899341	0.995732883700586	0.46494931109943016	0.9726375755749026	0.1266716644160753	0.9850052503668111	0.1488511893572528
0.9941419276437088	0.8775633799036444	0.9913596083679589	0.5314759867691721	0.981247588181216	0.791052930648008	0.9952452039790336	0.400199652614963	0.9699538684580972	0.10642552684575704	0.9864343864757948	0.1307939287275394
0.9943418307123186	0.8760886271097126	0.9911050008901622	0.6352967744423186	0.9806222475899309	0.6589018125774413	0.9958519361667956	0.42826941065113944	0.9721266328938625	0.10594098972097105	0.987609498627137	0.1881127633062996
0.9943032721232856	0.8919409998303917	0.9913308655858825	0.615754881082155	0.9798183195674938	0.5321235948118063	0.995317765539283	0.43211547152302626	0.969658529165523	0.11167499217378134	0.9837250481761876	0.1656272925463345
0.9945240856877364	0.9038397805219857	0.9913286791307273	0.5035867557767775	0.980203050955818	0.5296486299655313	0.9959614697817775	0.44137848892626913	0.9731214158656281	0.10470644127651337	0.9836923374858579	0.14951160893798768
0.9944960943559956	0.9105646102647469	0.9910850867946712	0.5774203150595634	0.9818471133332577	0.38839569817671815	0.9955445142773627	0.43869426665339756	0.9715509939297543	0.12277632287042756	0.9824977369430048	0.1707396665385116
0.9948835408536194	0.9114627000055762	0.9912070155838939	0.5351332049320311	0.9821400167341752	0.3271024510190884	0.9966979858899354	0.40174306169230506	0.9741369751280253	0.11283470486412611	0.9837088969641625	0.15600258755598614
0.9948045861531432	0.9121160688135965	0.9910165372995509	0.5491188379426228	0.9811748315088773	0.3740774289430569	0.9960678871809463	0.3943226406866464	0.9705462420015479	0.09558844174632791	0.980982377044951	0.13874104405859655
0.9953414840590804	0.9075270163671719	0.9913600883696085	0.5461880019122312	0.9805884340303198	0.34230967326412154	0.9969707034284858	0.48372188303525604	0.9707890410536955	0.11212553769594805	0.9813438403258539	0.13154895155658594
0.9955238252936179	0.9308055899616424	0.9914138729150778	0.548458244319615	0.9808057585073554	0.2709247757980642	0.9964168570355915	0.42267875729563953	0.9679387291941078	0.13509647260823926	0.980230234590869	0.1356645427756553
0.9957241416352708	0.900001609198231	0.9913810917493587	0.5902024297650552	0.9801464040310887	0.3259906356952981	0.9972455245539709	0.46247003944281573	0.968501337479947	0.14463535939775543	0.9813721747610292	0.16507289016688179
0.9956342558742598	0.8828450650451293	0.9914259703174693	0.4727350612245229	0.9807949309317223	0.3329825027152713	0.9964515312409803	0.47231315877649066	0.9641555736993529	0.13879253693321356	0.9799702803795136	0.15652476785280903
0.9959212400198424	0.8997583749356596	0.9915274266460514	0.48201007024896314	0.980923325986706	0.2884112926170007	0.9971537453018675	0.44225900611985325	0.9647765627212012	0.17004906144114212	0.9823736749166716	0.13158112331403346
0.9957681957389858	0.8928698187785602	0.9921765267165152	0.5170982593727023	0.9807593032730092	0.31824919688499215	0.996229816505522	0.5080089753971188	0.958929296582956	0.22149729642166668	0.9820964802527222	0.1297091231810026
0.9962222628960394	0.877874331386786	0.9919895870894613	0.6381635605699637	0.9801229222906873	0.2680589510559567	0.9966392803155053	0.41804337245693796	0.9571037913702728	0.2032847096884332	0.9843525630744661	0.1459250968051418
0.996046073549694	0.8793894849519909	0.9923647839028099	0.737063604920131	0.9804378049768633	0.3046106068652247	0.9964276790674168	0.39440201774789385	0.956408156042097	0.20907114398994328	0.9831468702711725	0.143936072542865
0.9962859346638634	0.8788151142195351	0.9925013609965057	0.695674446073157	0.9818364764487227	0.32229582994040845	0.9971396788177297	0.44960460379715933	0.9586713599153331	0.21838555122859032	0.9849625485112784	0.13866931068726485
0.9960014972360669	0.9001512824887251	0.992347432810545	0.49910490044299377	0.9836024046308456	0.35974786885820403	0.996392959219461	0.4095563983615309	0.9580190981709858	0.19396779137576012	0.9863413186458859	0.1328196859607695
0.9961168013705961	0.8896906307935774	0.9924964087843939	0.47289345174848296	0.9820015786422441	0.4278656182649121	0.9969279202524796	0.440084775632465	0.9579406609309369	0.2101940086227884	0.988205454521103	0.13579485418061768
0.9960226122977003	0.882826491316539	0.9923431647826894	0.44202943071041917	0.9824078903564603	0.3541784448616067	0.9964333997112848	0.4426053697652421	0.9574484696178884	0.1834530016382633	0.9881655972265221	0.1576755270634055
0.9962406844063766	0.8556218977088733	0.9923714929468057	0.38145854176612687	0.9821062337683124	0.27934983762749355	0.9970708354193396	0.4936724645687497	0.9585551275470197	0.16787405182995885	0.9895858654315188	0.14583708885646393
0.9960601169947237	0.849512880656394	0.9923337829707289	0.3780563983731743	0.9819898289079856	0.30967589804993945	0.9963019796783871	0.4754915848280421	0.9575357902248995	0.19114405534164144	0.9872922087165766	0.1731509269577762
0.9962007503310606	0.8860426618394387	0.9922151862938888	0.3966844526479691	0.9838539179352166	0.31185044734433154	0.9967002311725525	0.4599413749920568	0.9608573815403092	0.22486892015795631	0.9925432214083243	0.14834049710482786
0.9960365871348679	0.8898443554712341	0.9922241243000717	0.5237447928638892	0.9853622276412375	0.22925687922303814	0.9962151855273336	0.5026739390908883	0.9589448871942399	0.2393099679288172	0.991875199083254	0.15998529887621482
0.9962156028135573	0.8762698842606399	0.9922075574649658	0.3873225352139087	0.9854251870417166	0.1711918683923585	0.9968491831372815	0.4766528927565009	0.9625688568163019	0.24545555454996063	0.9932243187108286	0.15570859322354863
0.9958730446522402	0.9005215946521695	0.9918641750031038	0.43513726120467683	0.9846107708629424	0.465302506793609	0.9958598011504423	0.4219364268448227	0.9609371918686919	0.20520714526419903	0.9922208992578355	0.14915184042516966
0.9963300889798096	0.8867689361814243	0.9921261477928474	0.5131271621835294	0.9848641904337488	0.44885694825381667	0.9965631404830912	0.40871004819348056	0.9646031047244458	0.18726802952282445	0.9934677755560456	0.12824581592869813
0.9960482090810023	0.9101812874145866	0.9916508336521963	0.4507959657167433	0.986733128428861	0.6021904508744079	0.9955599638222447	0.3832976363059131	0.961789546863883	0.19264422408467055	0.9931225480862673	0.13143226328052143
0.9962252308824833	0.89729027968415	0.991832509294557	0.4099196476681101	0.9857552091519179	0.6100664231672047	0.9962140960778157	0.35733406598614975	0.966513153485421	0.2180440919021871	0.9946331438996235	0.12974670119251527
0.996087239556949	0.9023037213312547	0.9914816749749116	0.45690984239404203	0.9860360297390784	0.5246043967826309	0.9954554226797072	0.48405511269765666	0.9647131743113222	0.1942086004983776	0.9939321536087877	0.13619110624744069
0.9961939632242246	0.8924419190972706	0.9910451748105237	0.6680040902782053	0.9844025031912021	0.29773812752449186	0.9960580536393162	0.46361635200655754	0.9689900685261573	0.19749425584177233	0.993610189813917	0.13189275550822788
0.9960151091511451	0.8872635455909045	0.9908672522574907	0.5024644963543397	0.9841568690415267	0.2518890471885628	0.9947790042135114	0.43089982986052067	0.9670306200142873	0.19852180253999455	0.9928531759394491	0.13203867100014413
0.9963408124977589	0.7926478726484267	0.9902014323381346	0.5150835597173542	0.9869217093490833	0.2400472092972975	0.9955632484885304	0.3877337828882785	0.9697844275284594	0.2259943550814483	0.9952497148949427	0.13540694884488452
0.9960473518105086	0.7394983001430354	0.9905825069837898	0.5020010764790604	0.9849967960743543	0.30455239433081416	0.995082699375664	0.3722703626442711	0.968970591572853	0.21515149437424574	0.9938880358229656	0.16710905383469532
0.9962575186187052	0.47958177879252256	0.9905277088127992	0.6738943563501327	0.9844998576434725	0.28766531503386084	0.9958126303027511	0.40048304312279975	0.971975147923895	0.2077317245132845	0.9937343477508186	0.17807779282774427
0.9958361828969833	0.7376628100701131	0.9899640005005517	0.7281245423261572	0.9840016188779326	0.33051042483653675	0.9949463175241084	0.3758592335354411	0.9697652813211274	0.195240893176001	0.9927070598506744	0.18612491636479853
0.9958366681965355	0.8981618644034355	0.9902153469865701	0.6585359520563009	0.9840623055561717	0.36740071912304634	0.995470076787523	0.43175321786796694	0.972254487832574	0.20193347414136525	0.9935732347266752	0.18113747483969678
0.9952413334970025	0.884930220356427	0.9896874838902467	0.700410109810163	0.9830509780958328	0.43344489382859985	0.9944260835056107	0.3352496821181595	0.9700440311639945	0.19406137350019906	0.9933145889107212	0.18173576362666796
0.9952072216204307	0.856484314428777	0.9895717333695934	0.6994584872100821	0.9834836012862741	0.4272517208778157	0.9953054845993092	0.3025140327326718	0.9715763291570904	0.19491284017474245	0.9928265803485122	0.18792399676990293
0.9948935063783926	0.884299396172045	0.9890879866309095	0.7455018207556637	0.9835122093652396	0.47395380842856355	0.9947311333811583	0.39157109985505745	0.9673187375062421	0.18195576522417653	0.9914236516098102	0.1747161846942169
0.9951374967082973	0.8841179549998536	0.9891825597237781	0.6501118233876894	0.9831027364991384	0.4052386843011093	0.9956267230860318	0.377086783004454	0.9675098078195035	0.16173399282427314	0.9922281039638475	0.16874594692836592
0.9950115869255135	0.865865253696322	0.9892039104382896	0.6576975513491096	0.9815811817690124	0.5513018717962135	0.9954049037704941	0.36116257669773694	0.96433957971042	0.1727285598153486	0.9913555933221412	0.15818245373146184
0.9952306669897443	0.8788983440342526	0.9890389826462027	0.6014411717937928	0.9812562304787925	0.4777002658411805	0.9962572503114606	0.3138060991685682	0.9654784005095557	0.15896094765065574	0.9923589845941022	0.15956536426777504
0.9945602113648601	0.8876541600584684	0.9890942968346644	0.5735697112457234	0.9800995916627536	0.5015816054031199	0.995516092030485	0.2820736129440404	0.9620139495020515	0.16388439037286198	0.9904832805761496	0.16036737801521905
0.9948150052864456	0.8844313154240458	0.9888721790223414	0.5856502933961384	0.9803336713639326	0.4048097703583787	0.9964788403453418	0.37635368810412767	0.9644590507821608	0.1785711847405759	0.9912548671246688	0.15871491733793924
0.9943112397757872	0.8906628015728998	0.9884941636759974	0.6390624950829834	0.9804896701415635	0.40178153007660083	0.9955535321729155	0.34303279540505494	0.9626566866204794	0.1829550424764086	0.9914265456900951	0.15597409752244198
0.9945659627156063	0.9051539762411764	0.9883871655670106	0.7100376862044538	0.9845289119930514	0.42111235825363547	0.9964858884987081	0.25682723795057605	0.9611391672237556	0.16820880512162478	0.9943573529306471	0.16622813958960056
0.9938557223503536	0.8844485986235268	0.9878437387133906	0.688853581617897	0.98379026636114	0.3452326358640984	0.9959305053094193	0.2690402186553472	0.9579435360250997	0.1772631109496257	0.9938862513627311	0.16757948442044682
0.9938265333976951	0.8621884843070285	0.9878662605296593	0.6344473192570952	0.9823435944712531	0.2912550266210693	0.996644191619877	0.252096872739029	0.9595533017876153	0.15968838739827965	0.9938863252930796	0.15251128032529
0.9927013078012096	0.8428898888449939	0.9880420744907259	0.6455102412546927	0.9816804255518248	0.29481880623577467	0.9956520468574191	0.2033109100569812	0.9576430762586585	0.1692229048624732	0.9929112061978767	0.1554543303231557
0.9925340392022031	0.8309015060947589	0.9879203583534587	0.7140937548538471	0.9808461634737405	0.2465713465474355	0.9962122883608815	0.24625751883004937	0.9582425164931719	0.16564391528847872	0.9923771391139647	0.13366124605881435
0.9919571673022308	0.8341438657962743	0.9875908568119025	0.70310310006513	0.9803953873677861	0.23290180283408904	0.9955456311009068	0.24615471951282658	0.9539684150005391	0.17031736820862972	0.9918259294986361	0.1328372073170681
0.9923959037139429	0.8335894079116047	0.9875978786703554	0.6658544011028152	0.9795112628532013	0.26331881805376744	0.9968238746873335	0.2622486695642067	0.9599647566996221	0.1828558496464525	0.9919949662165849	0.12800507589119217
0.9920220675095007	0.8504217376489044	0.9877584905682402	0.7676947920016682	0.9787222898483837	0.27582072179632217	0.9960739096342186	0.26439722361274287	0.9558521880496225	0.14817523606882374	0.9910039537085313	0.13435829802042398
0.9918866239790696	0.8482578225442745	0.9882886052218471	0.7030727041603123	0.9787698636459293	0.27005472880600506	0.9966538962850708	0.26187354450057343	0.9589091804622073	0.19879917749567427	0.9910540792501331	0.14239742300573202
0.9910530087506135	0.8393227437311128	0.9888607248632987	0.6532552908539311	0.9786168416088853	0.26247396136492535	0.9961284315256137	0.21031731490983677	0.95904229723513	0.19465041949682532	0.9911188964896865	0.13979605466260106
0.9914906011105208	0.828926598358356	0.9900762115881373	0.6151422465757406	0.9804832939861245	0.2992434339975812	0.9969676479534979	0.2545357960155758	0.9651178565605746	0.2432781392934177	0.9935043319818723	0.15101218792258167
0.9910413155727947	0.8203806407649815	0.9906779542300537	0.5399250427848242	0.9805564186908501	0.2984942064482565	0.9965283476478238	0.23021901863633726	0.9658699382328092	0.2522090207959665	0.9931747909651746	0.14821719490368357
0.9913074191459539	0.7832884019106353	0.9917167863756188	0.5204385910995739	0.9808665916370648	0.29661845642680607	0.9971453309308186	0.25602180949098474	0.9705912603465925	0.18646764458919285	0.9931806766760967	0.1663980186270162
0.9911222998328381	0.7638965760507839	0.9924391628657012	0.5651407831306701	0.9803211206906333	0.29992354002820576	0.9967253615894252	0.259183408245092	0.9732078239756154	0.1936932975986754	0.9927088055994422	0.15689786818171572
0.9915541419817415	0.6877476412989594	0.9930730398359228	0.5066384321279942	0.9801445110349916	0.2734760280697502	0.9973092222234615	0.2507517622090632	0.9809025300717091	0.2642045320936205	0.993029868465382	0.14737853190747782
0.9912637638025125	0.6717990724047425	0.993830616192725	0.533653108148328	0.9792706550020932	0.25939889225172263	0.9965594631747193	0.275582374504447	0.9830717176100019	0.2986131624067288	0.9916490021527793	0.1284923596910072
0.992016314432007	0.6675844011614983	0.9944690255520277	0.6549749271196321	0.9785871869563255	0.23992545605669738	0.9971303804390657	0.2911199603718924	0.9867198998568045	0.2569435722488026	0.9917842803228515	0.13217430875097155
0.9917407730825423	0.57910011239573	0.9950827545931701	0.5047967039807566	0.9785940606903325	0.24087757226934317	0.996700979605949	0.26415420943123724	0.9876848911063671	0.27439325145869525	0.9909838196104103	0.1131508799508194
0.9921376914554897	0.5459053972774848	0.9956730604917099	0.42022968030962793	0.9810315644847633	0.34807532428416266	0.9971855891915176	0.2579310165731573	0.9917751045100459	0.22217767890745627	0.9924098779362738	0.11447774474796964
0.9920461832888313	0.5024687192309528	0.9960267234955781	0.44963176835759955	0.9813422473615365	0.3521746292356418	0.9970607406746309	0.271219578362086	0.9932993246649926	0.30400804826957156	0.9924074429077933	0.11426284353029117
0.9922367447060003	0.5083472273079355	0.9965929730354589	0.6646807340620529	0.9807472281226669	0.37585733291769474	0.9975394538370294	0.31361723450378154	0.9942312423278041	0.2626318429565993	0.9925841445584707	0.11922450029884171
0.9923273614698861	0.5609794030098094	0.9967142582437387	0.5558592443046195	0.9805255753323188	0.3817638144555565	0.9969383860444414	0.28505775878087153	0.9952816520044678	0.2723953598056419	0.9918217090853823	0.11715319486694747
0.9926959253859602	0.5839305227013298	0.9972844697007206	0.5068981740635851	0.9802357438456331	0.3795720249824965	0.9975769213209292	0.3021154592544806	0.9959095847229826	0.2913014746561645	0.992269134453217	0.12462990915707092
0.9923720133054412	0.649278968296262	0.9975043618509946	0.5179232611739005	0.9798664478123288	0.37340430072071196	0.9971778801178349	0.2978520373093224	0.9958199112055472	0.21335398227920854	0.9917546847490162	0.12552747833139855
0.992574794514889	0.7244655710942475	0.9976214023773531	0.5971648100772002	0.9830142584120862	0.41678380309597945	0.9975338130622624	0.41057837292025956	0.9963140370780398	0.26112478177510773	0.9939084723871484	0.12648975193941187
0.9922009245999217	0.822356063035826	0.9973069901269211	0.6408469109932344	0.9824876333010943	0.39126473975237985	0.9971625675301862	0.4630191782445291	0.9957864641612395	0.2502366853180141	0.9930732928593122	0.12166161986114327
0.9921909356562396	0.8102926176544377	0.9969662735964249	0.5950777111571841	0.9811691636128121	0.4164177558788958	0.9973013185450571	0.5085837040900664	0.995930996156856	0.2519831952645743	0.9922579727847828	0.10683531387114062
0.9917724450308476	0.8356632743870744	0.9970756260142375	0.503906479052939	0.98075104107724	0.3874644148105093	0.99695949988128	0.5448769573490384	0.996735550285725	0.26793589411278296	0.991637775551019	0.10846093227043271
