# Supplementary material for: A spatiotemporal style transfer algorithm for dynamic visual stimulus generation
Source: Nat Comput Sci. 2024 Dec 20;5(2):155–69. doi: 10.1038/s43588-024-00746-w (PMC11860245; doi:10.1038/s43588-024-00746-w)
Supplement: Supplementary file 9 — Statistical source data. [file 43588_2024_746_MOESM9_ESM.zip › fig3/c.csv]

ori_Animal	stst_Animal	ori_Human	stst_Human	ori_Animation	stst_Animation
0.6945587	0.7287465	0.88450813	0.9024852	0.51586956	0.6022316
0.7066487	0.7344283	0.8868172	0.90470964	0.48538238	0.5825343
0.7019312	0.7446017	0.8840258	0.89315253	0.49810877	0.57238126
0.70932806	0.74238575	0.8855638	0.8964495	0.53023154	0.6038803
0.7055028	0.7519646	0.90174764	0.91222155	0.48922175	0.59201545
0.7332879	0.7681995	0.90075797	0.91342026	0.48391533	0.58671844
0.7410138	0.80112916	0.90220404	0.9180221	0.4837343	0.5760688
0.7462575	0.7981527	0.90095854	0.9206576	0.48509085	0.59344906
0.74448246	0.8055531	0.896084	0.91756517	0.45815215	0.5689609
0.7553399	0.80088645	0.90193534	0.92286515	0.45223793	0.5683209
0.75734276	0.81789315	0.888849	0.9110923	0.42352432	0.552794
0.7947073	0.833809	0.88972247	0.91370785	0.42747086	0.5881494
0.79659003	0.85288936	0.88194287	0.9187071	0.43179592	0.57648903
0.7963461	0.8423597	0.880979	0.91822153	0.41466025	0.56125176
0.80690414	0.8408008	0.8787619	0.9134914	0.447571	0.56541973
0.82022303	0.85030556	0.87255824	0.9140645	0.46181637	0.59061134
0.8224443	0.873776	0.87829834	0.91900325	0.42733967	0.5547074
0.8412695	0.89293987	0.8594445	0.9015984	0.44220743	0.5847337
0.8293309	0.8918746	0.86621726	0.8936978	0.4736214	0.5982598
0.8371587	0.85088164	0.85791767	0.88994163	0.4568023	0.5990836
0.8370617	0.873946	0.8305099	0.8761462	0.46269622	0.5899358
0.8207705	0.8453693	0.85095114	0.8699981	0.48599234	0.628316
0.8071704	0.84457994	0.83269185	0.85948384	0.47534633	0.62315065
0.8076585	0.8331197	0.82579064	0.8561904	0.4824944	0.6229683
0.809145	0.85243297	0.835986	0.8420786	0.49803442	0.6171958
0.81920063	0.8616571	0.8104033	0.82911646	0.46108723	0.58073837
0.8287296	0.84501517	0.8310152	0.84565604	0.48275134	0.6005789
0.83614945	0.84580976	0.8109721	0.83132243	0.48846373	0.58673066
0.83880085	0.87308574	0.8100736	0.836307	0.4791328	0.6022807
0.8463101	0.8657773	0.82493687	0.8538764	0.4909387	0.5906291
0.8424649	0.87784535	0.7905767	0.82469165	0.48047575	0.569734
0.8455389	0.8785733	0.8160865	0.83176965	0.4770099	0.5740914
0.85836935	0.88663656	0.8113962	0.8288892	0.4785273	0.5728964
0.85319203	0.88620585	0.80782443	0.82205045	0.5243673	0.5954281
0.86072296	0.89411014	0.8118796	0.8303353	0.5678336	0.6129426
0.8670644	0.90177596	0.79470634	0.8231327	0.5752312	0.6494997
0.86543614	0.8844443	0.80075634	0.8272258	0.54672545	0.6574149
0.8723286	0.9004784	0.80701596	0.819655	0.5268506	0.6040607
0.86638075	0.8885308	0.7875657	0.822791	0.5189013	0.57804894
0.8721294	0.88684785	0.80400157	0.81131935	0.49542424	0.5786421
0.86748964	0.9151335	0.78421205	0.80553406	0.5062662	0.5773147
0.8703794	0.9071852	0.78640574	0.81003547	0.48365223	0.56895304
0.8700617	0.9125042	0.7950657	0.8125547	0.48838976	0.5757919
0.86896724	0.908098	0.77217734	0.79744464	0.47586426	0.56638116
0.8671912	0.9125353	0.8090147	0.82980746	0.48977512	0.58950526
0.87144804	0.9146497	0.7945146	0.8247968	0.4949995	0.59001124
0.86594087	0.90668994	0.8027432	0.82511824	0.50908977	0.60708964
0.86970025	0.9087028	0.80050766	0.83772105	0.48070234	0.5810235
0.86756337	0.91797984	0.7961823	0.82440853	0.49385914	0.60806596
0.86648333	0.9161842	0.7551503	0.7845975	0.4671004	0.58566934
0.87721246	0.8837068	0.6996957	0.73955137	0.4949003	0.6079844
0.88278925	0.8967694	0.77601963	0.7839321	0.47877288	0.5916817
0.89247024	0.909274	0.8356406	0.8294772	0.48631123	0.59038866
0.8926359	0.92225826	0.8359198	0.8246412	0.46240243	0.5696732
0.89515966	0.92575806	0.822001	0.8462633	0.5022156	0.58955145
0.90443003	0.9286588	0.8297253	0.8357682	0.6316373	0.6681392
0.8995053	0.92914855	0.8381347	0.8509828	0.6692915	0.7384466
0.90058446	0.93448967	0.8435694	0.834791	0.7070076	0.7774863
0.90486264	0.9400765	0.8421877	0.8355179	0.67313945	0.78561866
0.89823073	0.92642695	0.8742931	0.87225604	0.6782768	0.77685016
0.88707536	0.9181293	0.85813314	0.8728526	0.6796257	0.8142018
0.88323534	0.9213023	0.87417865	0.8789497	0.701824	0.8223978
0.87467974	0.89224315	0.87332827	0.8889665	0.7166349	0.82889354
0.87019575	0.8988173	0.8647451	0.89152986	0.7482189	0.854193
0.86155677	0.9038015	0.87755394	0.90887177	0.7802163	0.86708796
0.84699416	0.88499993	0.8658917	0.897744	0.79661375	0.8632469
0.8394113	0.8919413	0.8708046	0.88783836	0.8069914	0.8590036
0.8304916	0.87851787	0.8664358	0.8863227	0.8396331	0.8671222
0.81212395	0.8573333	0.8577407	0.88349646	0.8485363	0.86688155
0.8124441	0.8583642	0.86253864	0.88435143	0.86058456	0.8612055
0.8120785	0.8562095	0.8267859	0.8615621	0.86075836	0.86885166
0.8046262	0.8430545	0.8545008	0.8862839	0.8788102	0.88025904
0.80626136	0.8390076	0.8604552	0.88351405	0.87738556	0.88298154
0.81624496	0.86538005	0.8564221	0.88237673	0.879246	0.8872192
0.812763	0.8399071	0.86827874	0.87560225	0.8801699	0.87265974
0.81948566	0.8512982	0.8447272	0.86158884	0.872037	0.8740841
0.82103705	0.8837414	0.86494344	0.88183767	0.85158783	0.87141615
0.82191133	0.84364706	0.86560875	0.879237	0.85256445	0.8768565
0.8257668	0.87063354	0.8663752	0.88237995	0.8696893	0.8898214
0.82690954	0.8577452	0.8717172	0.8890141	0.8708242	0.8954031
0.82724816	0.8596349	0.8391471	0.85819924	0.8722195	0.8857396
0.84258187	0.8793687	0.8675165	0.8703339	0.8837743	0.8844363
0.84188426	0.8746017	0.8484955	0.8615543	0.88800865	0.8852338
0.84482765	0.88739777	0.8471642	0.85857666	0.89777666	0.8919086
0.8481492	0.9008797	0.8408146	0.85043925	0.90677255	0.8935489
0.8422291	0.8994782	0.78583336	0.80354935	0.91465384	0.91169524
0.84364593	0.8661925	0.8262766	0.8334019	0.9183588	0.9016158
0.84123695	0.8814682	0.8144654	0.8104231	0.92088	0.9044682
0.8471415	0.9046915	0.81123006	0.837051	0.9274101	0.91316104
0.85087264	0.8974684	0.7972963	0.8235136	0.9281603	0.9259358
0.8406182	0.8963043	0.7539207	0.7623757	0.9348145	0.92659473
0.83843046	0.89017344	0.7698363	0.7815375	0.92966706	0.922236
0.84270537	0.8900657	0.75118786	0.7651668	0.9171413	0.9092663
0.8340527	0.8790779	0.7381285	0.75083864	0.91712457	0.9106809
0.8337959	0.88741624	0.7400803	0.7555863	0.91865575	0.91631275
0.8382228	0.8904604	0.6917432	0.69924194	0.9209294	0.91608614
0.8264565	0.8813931	0.7058695	0.72194535	0.9191637	0.9098646
0.8304202	0.88000894	0.68454117	0.70776504	0.9123348	0.9079237
0.82165277	0.85088044	0.67517847	0.7058846	0.90776193	0.89299303
0.81579506	0.842511	0.68576497	0.69528174	0.9146086	0.90204513
0.820171	0.873913	0.6286209	0.66564405	0.9152944	0.9134861
0.8221051	0.8712087	0.6619729	0.67906517	0.9075856	0.90700066
0.8166234	0.8661503	0.647217	0.6713561	0.9063982	0.8998937
0.8230123	0.86364	0.63354	0.6470174	0.9002078	0.8969353
0.8150036	0.8680578	0.663401	0.66341066	0.8981894	0.8993949
0.81194234	0.86369413	0.62378585	0.61729246	0.9041946	0.9003785
0.81648284	0.86054915	0.65772	0.64655066	0.89334166	0.8886122
0.81086826	0.8391851	0.65344584	0.6397118	0.8960904	0.8803118
0.8016703	0.84849495	0.6382648	0.61848444	0.8893712	0.8741157
0.8064755	0.83920115	0.6625579	0.6347172	0.88793087	0.88483167
