# Supplementary material for: A spatiotemporal style transfer algorithm for dynamic visual stimulus generation
Source: Nat Comput Sci. 2024 Dec 20;5(2):155–69. doi: 10.1038/s43588-024-00746-w (PMC11860245; doi:10.1038/s43588-024-00746-w)
Supplement: Supplementary file 10 — Statistical source data. [file 43588_2024_746_MOESM10_ESM.zip]

Archive with 6 entries (5 files):
- fig4/
- __MACOSX/._fig4
- fig4/c.csv
- __MACOSX/fig4/._c.csv
- fig4/f-g.csv
- __MACOSX/fig4/._f-g.csv
