# Supplementary material for: A spatiotemporal style transfer algorithm for dynamic visual stimulus generation
Source: Nat Comput Sci. 2024 Dec 20;5(2):155–69. doi: 10.1038/s43588-024-00746-w (PMC11860245; doi:10.1038/s43588-024-00746-w)
Supplement: Supplementary file 10 — Statistical source data. [file 43588_2024_746_MOESM10_ESM.zip › fig4/c.csv]

ori	stst	stps	ori-stst	ori-stps
0.8903990848951372	0.751595699066292	0.42754825817470055	0.7934701709660162	0.8084863059880695
0.8761489734596536	0.6763176309033302	0.3993707367635439	0.7412106292062246	0.7904872113430583
0.9251958425164201	0.7197453493832251	0.7301053345913479	0.7657119526439494	0.8032767573602091
0.8804838041156899	0.6026457610852223	0.6059467069254955	0.8390442480937779	0.8740272431121507
0.740026128333439	0.37525883792515596	0.42901194633673784	0.6922711151043597	0.6931898199719395
0.805194867626609	0.49467852920910493	0.5082470795351156	0.6705449122155934	0.6689468163641455
0.9719383191902239	0.6526523109149058	0.7367629683509186	0.7113285825707472	0.8298040225245534
0.9234913436613758	0.6457391416021965	0.631076107210844	0.7450831807819052	0.7516823714673126
0.8036020495095221	0.49339787567436066	0.5344739537508567	0.6074943514046912	0.757788105061444
0.8197284267901362	0.36014738714608946	0.5445784959204967	0.6761444419110494	0.8133443340423372
0.8608617942240459	0.446646177548591	0.6607815573847602	0.7409897556863146	0.8995525507405008
0.8491907378991899	0.7235853668003328	0.6721621256937363	0.715248309231054	0.7574092654581367
0.9198714142753289	0.3978019923498201	0.44696171665986	0.816031494117512	0.843834845158518
0.8205904727612827	0.5298581134209676	0.3940165780417151	0.7782149307326288	0.7425381209480842
