# Supplementary material for: A spatiotemporal style transfer algorithm for dynamic visual stimulus generation
Source: Nat Comput Sci. 2024 Dec 20;5(2):155–69. doi: 10.1038/s43588-024-00746-w (PMC11860245; doi:10.1038/s43588-024-00746-w)
Supplement: Supplementary file 11 — Statistical source data. [file 43588_2024_746_MOESM11_ESM.zip]

Archive with 4 entries (3 files):
- fig5/
- __MACOSX/._fig5
- fig5/e.csv
- __MACOSX/fig5/._e.csv
