# Supplementary material for: A spatiotemporal style transfer algorithm for dynamic visual stimulus generation
Source: Nat Comput Sci. 2024 Dec 20;5(2):155–69. doi: 10.1038/s43588-024-00746-w (PMC11860245; doi:10.1038/s43588-024-00746-w)
Supplement: Supplementary file 11 — Statistical source data. [file 43588_2024_746_MOESM11_ESM.zip › fig5/e.csv]

	stimset1_Sani_Thum_space	stimset2_Sani_Thmo_space	stimset1_Sani_Thum_time	stimset2_Sani_Thmo_time	stimset1_Sani_Tart_space	stimset2_Sani_Thmu_space	stimset1_Sani_Tart_time	stimset2_Sani_Thmu_time	stimset1_Sart_Thum_space	stimset2_Shmu_Thmo_space	stimset1_Sart_Thum_time	stimset2_Shmu_Thmo_time	stimset1_Sart_Tani_space	stimset2_Shmu_Tani_space	stimset1_Sart_Tani_time	stimset2_Shmu_Tani_time	stimset1_Shum_Tani_space	stimset2_Shmo_Tani_space	stimset1_Shum_Tani_time	stimset2_Shmo_Tani_time	stimset1_Shum_Tart_space	stimset2_Shmo_Thmu_space	stimset1_Shum_Tart_time	stimset2_Shmo_Thmu_time
pixint	0.9996948962718593	0.9973296000266152	0.6901445119014123	0.23953039511523974	0.9997239294880996	0.9970575006943289	0.6975725190377664	0.23734545487347308	0.9970115096396913	0.9999372401329082	0.43993715015315166	-0.0626170935190165	0.9965135418199325	0.9998272872629421	0.6765255318939826	0.25889079834813056	0.9998805156282725	0.9992452107679034	0.6901450043945065	0.2360388752735242	0.9998979778998466	0.999770430203961	0.4365149965357011	-0.07116025317911999
contrast	0.9648576348241078	0.7182600994621644	-0.22521201325161394	0.20437236351164004	0.948343638535803	0.7638203088437617	-0.6856682116118873	-0.1049989172329863	0.9954507677570291	0.9519483966219366	0.08900384873102024	-0.42136094228206766	0.9959953847549158	0.9726602409773129	-0.7888926589062901	-0.28534906174521096	0.9726823091367185	0.9985761891332403	-0.14000927644128802	0.533494495479714	0.9560924968272908	0.9982718405346381	0.18875253195407626	-0.4663544767831854
pixcha	-0.14005114191146933	-0.03321954712198313	0.9121421631206342	0.7698262692642304	0.2259629880172377	-0.021401567203155808	0.981021079376402	0.9542673344201008	-0.4245315859729846	0.47940465814882777	0.9368723496607241	0.6632780578230445	0.0956194292677475	0.37983129451735786	0.8771078734638116	0.6120754433651356	-0.2996212176858478	0.48498374992672505	0.9085556757716288	0.5273596001569056	-0.3438594095286324	0.7001720921425989	0.9737654723016546	0.756146564376503
optflow_m	-0.2446777819287413	0.07314077009229454	0.9355472339800306	0.7806945069217146	0.18301101016448149	0.11697770803530436	0.9763395857417515	0.9591051526382197	-0.41699511282867374	0.500103203268561	0.9391526051867404	0.701556328400478	0.35672471818792584	0.12798575829729947	0.899495403280335	0.9345284503351673	0.0028197025276072065	0.18961504918411998	0.9025726558249625	0.8541236577400615	-0.378253177653194	0.6293787794134219	0.9562323528804654	0.9151247411001482
optflow_p	-0.4410031779474767	-0.3320596753260864	0.8393307255911882	0.7240893974243802	0.6623741939732001	0.1905488335380327	0.7182649049422303	0.7461095240549993	-0.3766784255109443	0.13888362108450442	0.8048896634229284	0.8035057220493331	0.8103850844126413	0.06962522372791567	0.9596768587122854	0.8467288175620691	-0.19329681553809352	-0.05206802008050569	0.9511106812565714	0.8086094339865124	-0.19357692024510081	0.017488288578619907	0.782296578768256	0.7443918298240149
