# Supplementary material for: A spatiotemporal style transfer algorithm for dynamic visual stimulus generation
Source: Nat Comput Sci. 2024 Dec 20;5(2):155–69. doi: 10.1038/s43588-024-00746-w (PMC11860245; doi:10.1038/s43588-024-00746-w)
Supplement: Supplementary file 12 — Statistical source data. [file 43588_2024_746_MOESM12_ESM.zip]

Archive with 8 entries (7 files):
- fig6/
- __MACOSX/._fig6
- fig6/c.csv
- __MACOSX/fig6/._c.csv
- fig6/b.csv
- __MACOSX/fig6/._b.csv
- fig6/e-f.csv
- __MACOSX/fig6/._e-f.csv
