# Supplementary material for: A spatiotemporal style transfer algorithm for dynamic visual stimulus generation
Source: Nat Comput Sci. 2024 Dec 20;5(2):155–69. doi: 10.1038/s43588-024-00746-w (PMC11860245; doi:10.1038/s43588-024-00746-w)
Supplement: Supplementary file 12 — Statistical source data. [file 43588_2024_746_MOESM12_ESM.zip › fig6/c.csv]

	stimset2_space_ondiagonal	stimset2_space_offdiagonal	stimset2_time_ondiagonal	stimset2_time_offdiagonal
0	1.0	0.8333333333333334	1.0	1.0
1	1.0	0.8333333333333334	1.0	0.6666666666666666
2	1.0	0.8333333333333334	0.8333333333333334	0.8333333333333334
3	1.0	1.0	1.0	0.6666666666666666
4	1.0	0.8333333333333334	1.0	0.16666666666666666
5	1.0	1.0	1.0	0.3333333333333333
6	0.8333333333333334	1.0	1.0	1.0
7	0.5	0.5	0.3333333333333333	0.5
8	0.6666666666666666	0.8333333333333334	1.0	0.6666666666666666
9	0.6666666666666666	1.0	0.5	0.6666666666666666
10	0.8333333333333334	1.0	0.8333333333333334	0.8333333333333334
11	0.8333333333333334	1.0	0.8333333333333334	0.6666666666666666
