# Supplementary material for: A spatiotemporal style transfer algorithm for dynamic visual stimulus generation
Source: Nat Comput Sci. 2024 Dec 20;5(2):155–69. doi: 10.1038/s43588-024-00746-w (PMC11860245; doi:10.1038/s43588-024-00746-w)
Supplement: Supplementary file 12 — Statistical source data. [file 43588_2024_746_MOESM12_ESM.zip › fig6/b.csv]

	stimset1_space_ondiagonal	stimset1_space_offdiagonal	stimset1_time_ondiagonal	stimset1_time_offdiagonal
0	1.0	1.0	1.0	0.0
1	0.5	0.6666666666666666	0.8333333333333334	0.6666666666666666
2	1.0	1.0	1.0	0.0
3	1.0	1.0	1.0	0.0
4	0.8333333333333334	1.0	1.0	0.16666666666666666
5	0.8333333333333334	0.6666666666666666	0.3333333333333333	0.3333333333333333
6	1.0	0.8333333333333334	0.5	0.3333333333333333
7	1.0	1.0	0.8333333333333334	0.8333333333333334
8	0.8333333333333334	1.0	0.8333333333333334	0.6666666666666666
9	1.0	0.8333333333333334	0.8333333333333334	0.5
10	0.8333333333333334	1.0	0.8333333333333334	0.6666666666666666
11	1.0	0.8333333333333334	0.8333333333333334	0.5
12	1.0	0.6666666666666666	0.8333333333333334	0.8333333333333334
