# Supplementary material for: A spatiotemporal style transfer algorithm for dynamic visual stimulus generation
Source: Nat Comput Sci. 2024 Dec 20;5(2):155–69. doi: 10.1038/s43588-024-00746-w (PMC11860245; doi:10.1038/s43588-024-00746-w)
Supplement: Supplementary file 12 — Statistical source data. [file 43588_2024_746_MOESM12_ESM.zip › fig6/e-f.csv]

ResNet18-3D_set1_early_layer_space	ResNet18-3D_set1_early_layer_time	ResNet18-3D_set1_late_layer_space	ResNet18-3D_set1_late_layer_time	ResNet18-3D_set2_early_layer_space	ResNet18-3D_set2_early_layer_time	ResNet18-3D_set2_late_layer_space	ResNet18-3D_set2_late_layer_time	ResNet18-MC3_set1_early_layer_space	ResNet18-MC3_set1_early_layer_time	ResNet18-MC3_set1_late_layer_space	ResNet18-MC3_set1_late_layer_time	ResNet18-MC3_set2_early_layer_space	ResNet18-MC3_set2_early_layer_time	ResNet18-MC3_set2_late_layer_space	ResNet18-MC3_set2_late_layer_time
0.99833740242966	0.9606053672777918	0.981158109368156	0.9658092588273144	0.9995266168473825	0.9787346961349994	0.9970976263965307	0.9569542858873329	0.9980000000763327	0.9054454051655787	0.950241001209125	0.7418035804508137	0.9987425936588034	0.96464693148761	0.9940791826980401	0.942766620407508
0.9977660875592527	0.9829252666836469	0.9700388595821651	0.8687148159078211	0.9995883445694353	0.9802516085896019	0.9942147438544615	0.9236603359034752	0.9975101577616788	0.9384447726163054	0.9300174669103615	0.5592308035766761	0.9988061349226591	0.9561034399391347	0.9869705243399599	0.8563684525533767
0.9985268130286313	0.9673521393653077	0.9884659520055222	0.9012781098238595	0.9977342314681764	0.9687083203775138	0.9980333508578842	0.969693476902767	0.9975472984799855	0.8781294078176183	0.9632833486392506	0.8982761575232951	0.9957172170422195	0.9249402495183413	0.9964788108887463	0.9160450453980268
0.9983601316941774	0.9704450170753331	0.9784192579538613	0.9172057005762292	0.9973123837611982	0.9783533262440082	0.9981640736001292	0.9249878165779114	0.9956850677885798	0.8629571711101645	0.9463050761655046	0.8801203514155648	0.9952786433648432	0.914886870509981	0.9957368739582642	0.8948013270337096
0.999059757927718	0.9764761831234468	0.9876502375622469	0.9397841274271869	0.9984702424883598	0.9806933511475772	0.9984038964499985	0.9516497579793786	0.999216130925299	0.925908676318049	0.9649428570600133	0.7317339069893798	0.9975423302912244	0.9378589788005908	0.9971584388349815	0.9276253490513728
0.9984028301897131	0.9484165161796108	0.9854636018655145	0.8833720293804196	0.9989772907887667	0.9827204709747546	0.9959645775978696	0.9611066800358853	0.9987130351939935	0.8970225788567001	0.9627123760120533	0.8364329533744587	0.998147466600378	0.9510948641315502	0.9903769804154609	0.8838488144290311
